# Supplementary material for: The USH3A causative gene clarin1 functions in Müller glia to maintain retinal photoreceptors
Source: PLoS Genet. 2025 Mar 11;21(3):e1011205. doi: 10.1371/journal.pgen.1011205 (PMC11925288; doi:10.1371/journal.pgen.1011205)
Supplement: S1 Data — (XLSX) [file pgen.1011205.s011.xlsx]

## Sheet: voronoi regularity
4 mth wildtype	4 mth clrm1-/-	8 mth wildtype	8 mth clrm1-/-	12 mth wildtype	12 mth clrn1-/-	20 mth wildtype	20 mth clrn1-/-
8.51	9.495	7.036	4.676	5.981	4.463	3.35	1.669
9.15	8.568	6.146	5.426	6.294	3.25	5.888	1.924
7.34	7.319	6.581	6.063	5.933	4.364	8.505	1.535
9.57	9.445	5.579	6.892	5.329	4	8.88	4.117
6.35	8.236	9.784	6.377	6.136	5	7.742	0.795
		7.61	5.166	4.248	3.57	8.553	0.97
		9.774	8.784	6.034	3.994	4.025	2.414
		8.316	4.037	5.273	3.526	4.067	2.156
			4.338	5.265	4.517	5.719	1.666
			7.828	5.732	4.096	6.291	1.402

## Sheet: number of neighbors regularity
4 mth wildtype	4 mth clrn1-/-	8 mth wildtype	8 mth clrn1-/-	12 mth wildtype	12 mth clrn1-/-	20 mth wildtype	20 mth clrn1-/-
11.51	13.4945	11.66	9.54	11.787	7.178	6.929	6.099
13.67	10.565	11.63	10.67	10.605	8.912	12.41	6.796
11.21	11.461	13.79	9.624	11.409	10.004	15.215	4.156
14.21	12.45	14.71	9.989	13.567	11.181	20.232	9.069
14.78	13.445	15.784	7.8415	15.692	9.844	11.169	5.633
		13.918	11.574	11.909	9.409	13.223	5.666
		14.617	7.46	20.016	11.233	8.592	6.349
		12.761	11.517	13.764	9.107	9.315	3.857
			8.913	11.473	9.354	11.373	5.704
			8.045	10.493	8.581	10.859	5.028

## Sheet: intercell regularity
4 mth wildtype	4 mth clrm1-/-	8 mth wildtype	8 mth clrm1-/-	12 mth wildtype	12 mth clrn1-/-	20 mth wildtype	20 mth clrn1-/-
13.5145	13.4945	10.663	6.5455	9.8225	5.4985	8.788	3.875
13.51	11.565	10.6395	11.6715	9.6075	6.149	11.974	5.718
13.37	13.91	14.7995	9.624	8.145	6.231	12.433	2.3995
14.26	11.45	15.958	10.989	9.7045	5.6605	7.756	4.6195
13.22	13.445	13.654	7.8415	8.467	6.432	10.2985	2.809
		12.765	7.564	8.264	6.9745	8.6635	5.583
		11.765	6.582	9.848	7.5505	8.916	6.0605
		10.465	8.675	9.91	6.043	8.234	6.648
			11.035	10.136	7.462	9.239	5.757
			7.473	8.453	7.998	6.897	4.579
