# Supplementary material for: The USH3A causative gene clarin1 functions in Müller glia to maintain retinal photoreceptors
Source: PLoS Genet. 2025 Mar 11;21(3):e1011205. doi: 10.1371/journal.pgen.1011205 (PMC11925288; doi:10.1371/journal.pgen.1011205)
Supplement: S2 Data — (XLSX) [file pgen.1011205.s012.xlsx]

## Sheet: 4 mth B-wave scotopic
	wild-type											clrn1-/-
0.0001	1145	115	145	2766	2269	1437	1458	1515	3289			1021	323	1562	554	2093	2602	1359	2073	3646	1114
0.001	2831	3843	7324	5899	5926	2390	2895	2243	2602			4701	3749	7392	1477	2711	2284	3270	3231	7886	1462
0.003	8737	7651	19877	6559	12925	4040	3131	7270	4670			924	9003	15796	2830	4808	2335	4630	12600	15123	2126
0.01	23401	15832	43678	13080	31607	6565	7988	18851	7100			12281	18334	31144	7600	10945	3152	9053	35182	36278	4527
0.03	40398	26373	63391	23581	52161	10557	14243	37254	10917			19161	31154	49233	1362	17425	6164	13431	66674	56294	10598
0.1	54353	40612	89571	35653	65220	17342	29970	60505	17419			27172	47108	89794	18867	27392	10371	18111	103361	82739	16975
1	77278	82544	111283	70310	105359	36682	81529	101350	35654			66953	88527	186596	27715	46012	26440	39951	172546	180773	44851
3	77510	100595	73785	78442	121594	44654	100680	122684	72446			78516	103738	208641	26447	49522	30750	86323	195627	214432	58911
10	79772	111520	79085	86039	136505	52561	110860	136348	136250			84282	114404	225510	23543	51588	36724	62317	212495	233185	71578
25	81505	111928	79636	94085	147303	64766	113486	142635	164729			80158	120579	249872	22477	51144	35426	50456	221237	243681	78197

## Sheet: 4 mth photopic b-wave imp time
	wild-type											clrn1-/-
0.03	45	44	26	22	36	44	54	36	31	48		45	39	30	66	39	49	57	50	63	51
0.1	39	56	37	38	43	27	36	43	30	33		50	34	35	48	55	73	38	37	41	32
1	32	38	42	30	47	39	36	47	37	36		50	35	34	29	47	60	35	31	36	35
3	31	39	35	33	44	42	33	44	32	35		57	32	37	35	61	59	27	47	39	36
10	36	40	36	35	40	46	33	40	43	41		43	38	42	33	46	43	35	45	40	34
25	40	44	40	38	24	45	37	24	45	43		53	44	42	54	49	38	49	44	42	38

## Sheet: 4 mth photopic b-wave
	wild-type											clrn1-/-
0.03	3400	3448	3448	3309	3780	7104	2651	2797	1795	2766		3502	1455	1791	1494	2240	1862	2041	1715	2256	2030
0.1	7984	3669	3669	3622	3340	3661	3705	4338	4538	4244		6294	1503	2253	1280	3294	1934	1473	2076	3294	1356
1	33904	24738	24738	7980	12778	18268	19493	32583	21611	19890		12454	8262	2121	3610	12754	1773	4821	5641	15172	5952
3	59052	53045	53045	45227	33068	34152	43351	77966	46681	44867		18274	18173	1969	7354	28815	2768	9141	9708	30796	12321
10	96678	109363	109363	75602	78188	59678	92587	154182	96332	84641		22465	34176	3455	12374	56699	4097	16210	17215	57458	23050
25	120551	103882	103882	21196	122400	86084	138488	216371	138216	115365		27995	54320	2965	17081	77907	4516	22568	26424	81374	29988

## Sheet: 4 mth scotopic b-wave imp time
	wild-type											clrn1-/-
0.0001	91	58	44	66	98	72	102	94	99			55	60	56	81	129	97	81	98	98	56
0.001	94	52	63	67	104	85	84	76	86			58	73	66	80	98	43	59	71	32	84
0.003	92	58	62	63	55	66	61	78	80			50	75	63	88	50	36	63	70	87	88
0.01	90	60	56	67	56	56	48	58	60			51	67	56	89	51	32	58	71	73	74
0.03	94	56	49	64	47	51	40	50	52			42	69	57	87	47	26	47	62	83	61
0.1	72	61	44	60	40	43	56	45	49			49	65	54	81	52	59	41	55	79	55
1	70	50	54	58	45	35	60	37	47			42	62	51	89	51	53	46	57	50	53
3	84	50	49	57	38	35	54	47	39			39	64	54	89	51	49	41	52	42	47
10	72	53	41	76	43	32	50	45	53			34	71	52	89	56	79	41	48	42	49
25	80	55	41	54	39	44	47	56	47			33	72	74	80	61	69	41	48	53	55

## Sheet: WT 4 mth flicker
Cycle	Peak	High	Low	Difference	Average		Cycle	Peak	High	Low	Difference	Average		Cycle	Peak	High	Low	Difference	Average		Cycle	Peak	High	Low	Difference	Average		Cycle	Peak	High	Low	Difference	Average		Cycle	Peak	High	Low	Difference	Average		Cycle	Peak	High	Low	Difference	Average		Cycle
17	1	53563	1614	51949	51949		17	1	55906	1800	54106	54106		17	1	21196	-1590	22786	22786		17	1	33510	-3971	37481	37481		17	1	43261	911	42350	42350		17	1	80571	1620	78951	78951		17	1	45709	-1390	47099	47099		17
18	1	51770	1587	50183	49138		18	1	54400	1780	52620	52241		18	1	21002	-1427	22429	22331.5		18	1	35848	-950	36798	37021		18	1	43717	-272	43989	44341		18	1	80556	1378	79178	79000		18	1	47080	218	46862	46841.5		18
	2	50237	2144	48093				2	54138	2276	51862				2	20431	-1803	22234				2	35063	-2181	37244				2	44390	-303	44693				2	80427	1605	78822				2	47703	882	46821
19	1	50753	-236	50989	51115.7		19	1	51757	-1966	53723	53582.3		19	1	21446	41	21405	21865.7		19	1	37483	-1434	38917	38763		19	1	43851	-1421	45272	45220.3		19	1	80136	1208	78928	79834.7		19	1	49405	-871	50276	50062.7		19
	2	51358	452	50906				2	51222	-1607	52829				2	22158	480	21678				2	37068	-2013	39081				2	44223	-1220	45443				2	81252	1585	79667				2	48469	-1778	50247
	3	51812	360	51452				3	50780	-3415	54195				3	21762	-752	22514				3	36219	-2072	38291				3	43598	-1348	44946				3	81740	831	80909				3	48343	-1322	49665
20	1	47563	-3085	50648	50708		20	1	40076	-4014	44090	44773		20	1	15925	-2423	18348	18268		20	1	28454	-5797	34251	34021.7		20	1	33865	-3863	37728	36990		20	1	74619	-3036	77655	77638.7		20	1	42711	-4189	46900	47469.7		20
	2	47568	-3744	51312				2	39241	-5174	44415				2	16000	-2128	18128				2	27993	-6332	34325				2	32386	-4184	36570				2	74112	-3610	77722				2	43264	-3490	46754
	3	45820	-4344	50164				3	39715	-6099	45814				3	16045	-2283	18328				3	27746	-5743	33489				3	32721	-3951	36672				3	75303	-2236	77539				3	44358	-4397	48755
21	1	27266	-14575	41841	41400		21	1	20868	-19484	40352	39933.7		21	1	6651	-7091	13742	13823.7		21	1	18681	-9351	28032	28087.3		21	1	20366	-8504	28870	28677.7		21	1	47552	-13737	61289	60888.7		21	1	25725	-12566	38291	39204.3		21
	2	27734	-13358	41092				2	19600	-19104	38704				2	7048	-7304	14352				2	18199	-9507	27706				2	20421	-8468	28889				2	46738	-14376	61114				2	26526	-12946	39472
	3	26724	-14543	41267				3	20321	-20424	40745				3	6819	-6558	13377				3	19252	-9272	28524				3	20073	-8201	28274				3	47034	-13229	60263				3	26828	-13022	39850
22	1	6368	-21637	28005	27517		22	1	1664	-27693	29357	35597		22	1	872	-7104	7976	9065		22	1	5819	-20146	25965	26000.7		22	1	7639	-14375	22014	21786.7		22	1	15160	-28364	43524	43438.7		22	1	5229	-24551	29780	29306		22
	2	5464	-21255	26719				2	19794	-27223	47017				2	1676	-8065	9741				2	7104	-19504	26608				2	6793	-14779	21572				2	14877	-28728	43605				2	5230	-23729	28959
	3	5952	-21875	27827				3	1391	-29026	30417				3	1780	-7698	9478				3	6453	-18976	25429				3	6238	-15536	21774				3	15152	-28035	43187				3	5511	-23668	29179
23	1	2553	-17687	20240	20718.7		23	1	2130	-18289	20419	20222		23	1	1922	-4063	5985	5746.67		23	1	4678	-22118	26796	23661		23	1	1492	-13792	15284	15086		23	1	3100	-26448	29548	29257.3		23	1	1691	-20848	22539	21892.7		23
	2	2743	-19383	22126				2	1955	-19144	21099				2	825	-4292	5117				2	1381	-19134	20515				2	1923	-12803	14726				2	3251	-26084	29335				2	1481	-19873	21354
	3	1598	-18192	19790				3	1293	-17855	19148				3	1208	-4930	6138				3	3518	-20154	23672				3	2468	-12780	15248				3	2516	-26373	28889				3	1597	-20188	21785
24	1	2235	-10831	13066	13416		24	1	5062	-5821	10883	11426		24	1	1278	-3323	4601	4305.33		24	1	7015	-14711	21726	18728.3		24	1	1733	-8823	10556	10403.3		24	1	1126	-15972	17098	17486		24	1	3258	-12499	15757	15508		24
	2	2028	-11706	13734				2	7080	-5848	12928				2	1126	-3353	4479				2	4601	-13327	17928				2	1854	-8809	10663				2	2079	-15950	18029				2	2246	-13822	16068
	3	1968	-11480	13448				3	4100	-6367	10467				3	1153	-2683	3836				3	3474	-13057	16531				3	1102	-8889	9991				3	1440	-15891	17331				3	2131	-12568	14699
[truncated: 17 more columns]

## Sheet: MUT 4 mth flicker
Cycle	Peak	High	Low	Difference	Average		Cycle	Peak	High	Low	Difference	Average		Cycle	Peak	High	Low	Difference	Average		Cycle	Peak	High	Low	Difference	Average		Cycle	Peak	High	Low	Difference	Average		Cycle	Peak	High	Low	Difference	Average		Cycle	Peak	High	Low	Difference	Average		Cycle
17	1	17524	-7341	24865	24865		17	1	19098	-3066	22164	22164		17	1	2134	-4486	6620	6620		17	1	7999	-1783	9782	9782		17	1	30048	-801	30849	30849		17	1	3871	-3609	7480	7480		17	1	9245	-3694	12939	12939		17
18	1	19564	-5604	25168	19079		18	1	19773	-1905	21678	20633.5		18	1	2054	-4342	6396	7006		18	1	9523	-1758	11281	11604		18	1	29361	-2612	31973	31191		18	1	3653	-3708	7361	7234		18	1	10640	-2184	12824	11980		18
	2	-19677	-6687	12990				2	17981	-1608	19589				2	2215	-5401	7616				2	8822	-3105	11927				2	27802	-2607	30409				2	3188	-3919	7107				2	7872	-3264	11136
19	1	19764	-6046	25810	25647.7		19	1	21693	-1966	23659	23611.3		19	1	3489	-3829	7318	8038		19	1	9070	-1755	10825	11804.7		19	1	28294	-1373	29667	30583		19	1	3977	-3293	7270	7123.33		19	1	11039	-724	11763	12808		19
	2	19619	-5917	25536				2	20811	-3117	23928				2	3813	-4672	8485				2	10654	-2378	13032				2	29727	-1994	31721				2	2885	-3547	6432				2	11331	-1564	12895
	3	18821	-6776	25597				3	20191	-3056	23247				3	2243	-6068	8311				3	8712	-2845	11557				3	28333	-2028	30361				3	2993	-4675	7668				3	12974	-792	13766
20	1	22261	-5952	28213	27226		20	1	20462	-2051	22513	22924.7		20	1	7737	-2398	10135	10056.7		20	1	8010	-1722	9732	10263.3		20	1	22710	-1208	23918	24194.7		20	1	4680	-2501	7181	7287		20	1	11999	-2153	14152	13737.3		20
	2	21071	-5506	26577				2	19709	-3313	23022				2	8220	-1659	9879				2	7645	-1889	9534				2	23167	-1186	24353				2	5273	-1831	7104				2	10969	-2950	13919
	3	21158	-5730	26888				3	20453	-2786	23239				3	7552	-2604	10156				3	8257	-3267	11524				3	23428	-885	24313				3	5386	-2190	7576				3	10065	-3076	13141
21	1	5065	-23761	28826	28810.7		21	1	11916	-10493	22409	21583.3		21	1	4083	-5076	9159	8936		21	1	7073	-2964	10037	10263		21	1	9668	-8136	17804	18899.7		21	1	5460	-2004	7464	7513.67		21	1	7104	-3743	10847	10912.7		21
	2	5225	-23873	29098				2	10970	-10064	21034				2	3941	-5262	9203				2	6819	-2691	9510				2	11241	-8545	19786				2	5750	-2106	7856				2	7042	-3126	10168
	3	5749	-22759	28508				3	11122	-10185	21307				3	3136	-5310	8446				3	7382	-3860	11242				3	10263	-8846	19109				3	5459	-1762	7221				3	8201	-3522	11723
22	1	710	-12113	12823	16940		22	1	2147	-14629	16776	17005.3		22	1	645	-7322	7967	8222.67		22	1	2049	-7520	9569	9464		22	1	3479	-8683	12162	12912.3		22	1	2623	-4600	7223	7267.67		22	1	3102	-6964	10066	9964		22
	2	8615	-10055	18670				2	2763	-15256	18019				2	763	-7958	8721				2	2309	-7263	9572				2	4366	-8670	13036				2	3210	-4015	7225				2	3663	-6116	9779
	3	7959	-11368	19327				3	2885	-13336	16221				3	1091	-6889	7980				3	2083	-7168	9251				3	4058	-9481	13539				3	2887	-4468	7355				3	3506	-6541	10047
23	1						23	1	1475	-10005	11480	12271.3		23	1	1959	-3086	5045	5463		23	1	2177	-7501	9678	9318.33		23	1	1911	-6947	8858	8412.67		23	1	1278	-3428	4706	5478.33		23	1	1702	-8154	9856	9993.67		23
	2							2	2481	-11048	13529				2	2611	-2883	5494				2	3146	-6520	9666				2	1277	-6030	7307				2	1797	-4155	5952				2	1003	-8764	9767
	3							3	1542	-10263	11805				3	2585	-3265	5850				3	1406	-7205	8611				3	2170	-6903	9073				3	1888	-3889	5777				3	1501	-8857	10358
24	1						24	1	3441	-4036	7477	7749.33		24	1	2587	-760	3347	3364		24	1	2052	-4304	6356	6556		24	1	1381	-5191	6572	6601		24	1	1728	-2998	4726	4819.33		24	1	2062	-7264	9326	8982		24
	2							2	3534	-4331	7865				2	2468	-856	3324				2	2136	-4284	6420				2	760	-4858	5618				2	991	-3678	4669				2	1938	-8065	10003
	3							3	3425	-4481	7906				3	2151	-1270	3421				3	2296	-4596	6892				3	2619	-4994	7613				3	2066	-2997	5063				3	1348	-6269	7617
[truncated: 17 more columns]

## Sheet: 12 mth scotopic b-wave
	wild-type											clrn1-/-
0.0001	1715	1633	1391	689	1920	985	1205	1001	894	4714		1836	836	993	853	1188	1177	1038	2202	1664	1019
0.001	3520	3664	7432	8233	2426	3796	7302	3341	2606	5630		2978	2845	3826	1874	2599	1686	3983	37422	4187	4159
0.003	8589	5222	16658	21461	6360	9843	5407	8732	4892	11880		4278	5970	5048	2729	3295	4418	7446	11745	12969	9316
0.01	17505	11749	38734	54582	17796	24198	12441	23398	8682	15336		6876	10864	8729	4228	2862	8314	12888	23585	35056	25472
0.03	27506	21210	74026	106226	35644	50152	27827	48462	20668	28948		10573	15557	18129	6982	6327	15798	23275	38986	67165	52359
0.1	40984	37238	113165	166071	62124	76338	43093	86790	33733	45182		15842	23563	21685	9289	12293	19323	37121	41838	98246	84818
1	66431	70870	156045	238158	114870	132087	82047	173720	72811	91122		46285	40451	14262	20571	22054	23122	65291	77177	136384	138465
3	70774	55231	175067	242493	136344	148370	98796	204600	85269	118732		65184	47974	21730	27255	22600	26490	74727	80181	141905	154195
10	78685	81345	179502	244926	149041	157782	115661		95883	57002		82791	54618	9018	34177	21995	33577	55983	45528	144385	160939
25	86581	84277	174118	234952	152219	158406	125983		104733			84456	55869	5947	35577	18552	31851	37860		140100	161844

## Sheet: 12 mth scotopic b-wave imp time
	wild-type											clrn1-/-
0.0001	105	73	59	35	87	32	95	25	178	77		51	70	44	33	55	75	67	104	64	25
0.001	60	124	95	88	126	104	104	104	114	80		84	108	86	82	96	63	64	120	114	115
0.003	46	113	143	92	126	118	154	71	182	101		82	92	92	95	153	70	48	118	125	114
0.01	80	91	88	90	88	119	93	47	49	110		62	88	72	83	81	83	52	95	72	77
0.03	65	71	71	76	88	110	73	54	57	88		44	55	67	112	82	77	71	69	63	62
0.1	60	61	61	64	77	91	67	44	42	75		40	55	58	56	92	67	54	56	54	55
1	51	51	80	63	85	81	68	58	56	84		27	64	107	37	118	63	46	45	68	56
3	45	59	60	60	73	72	65	51	57	79		44	56	97	45	126	64	47	42	66	58
10	65	55	60	57	71	77		42	113	98		52	58	153	40	163	63	55	37	56	53
25	56	56	54	64	68	75		41		115		36	54	182	49	166	63	49		54	47

## Sheet: 12 mth photopic b-wave
	wild-type											clrn1-/-
0.03	2905	1582	2774	1597	2727	2774	2325	1881	2085	1822		1140	1551	1725	2233	2313	2009	2076	1662	1288	1472
0.1	6436	2968	2827	3061	4193	2827	2627	4862	4436	3373		1585	2719	3031	2041	2705	1439	2605	827	1622	3074
1	38551	14371	13575	18877	21179	13575	8170	25714	27711	14832		5088	12395	7663	4939	10157	4594	5696	10685	6642	15244
3	78876	23643	27044	44005	49367	27044	23615	51019	60828	34302		9953	23568	20232	12782	14810	9894	13984	23996	11908	35776
10	156908	77944	57066	97145	107693	57066	56498	102369	120472	73610		18667	46471	49143	32337	21009	24538	34253	44860	21606	74986
25	224881	121632	86712	152486	163375	50532	95425	145265	165345	108392		28570	62667	82299	52760	24696	37581	57585	58415	30750	115536

## Sheet: 12 mth photopic b-wave imp time
	wild-type											clrn1-/-
0.03	46	43	43	74	35	43	94	60	49	55
0.1	41	50	51	34	30	51	84	42	45	96
1	45	44	53	49	43	53	46	44	53	25
3	42	62	42	42	35	42	47	41	44	36
10	42	40	39	41	34	39	37	38	39	39
25	41	40	40	40	38	32	36	42	39	40

[truncated: 6 more sheets: 4 mth photopic rep. traces, 4 mth scotopic rep traces, 12 mth scotopic rep traces, 12 mth photopic rep traces, WT 12 mth flicker, MUT 12 mth flicker]
