# Supplementary material for: The USH3A causative gene clarin1 functions in Müller glia to maintain retinal photoreceptors
Source: PLoS Genet. 2025 Mar 11;21(3):e1011205. doi: 10.1371/journal.pgen.1011205 (PMC11925288; doi:10.1371/journal.pgen.1011205)
Supplement: S3 Data — (XLSX) [file pgen.1011205.s013.xlsx]

## Sheet: WT OS length
Age	Sample	Section	ROS	IPL	ratio	average		Age	Sample	Section	ROS	IPL	ratio	average		Age	Sample	Section	ROS	IPL	ratio	average		Age	Sample	Section	ROS	IPL	ratio	average
	1	1	174	128	1.35938	1.34195			1	1	145	139	1.04317	1.15614			1	1	192	94	2.04255	1.70276			1	1	123	106	1.16038	1.06468
		2	169	124	1.3629					2	139	108	1.28704					2	168	110	1.52727					2	128	122	1.04918
		3	146	112	1.30357					3	140	123	1.13821					3	180	117	1.53846					3	127	129	0.984496
	2	1	164	124	1.32258	1.23867			2	1	145	158	0.917722	1.02702			2	1	217	139	1.56115	1.41378			2	1	146	135	1.08148	1.21211
		2	147	122	1.20492					2	163	117	1.39316					2	207	127	1.62992					2	176	140	1.25714
		3	145	122	1.18852					3	124	161	0.770186					3	188	179	1.05028					3	170	131	1.29771
	3	1	175	134	1.30597	1.33281			3	1	141	143	0.986014	1.09044			3	1	181	157	1.15287	1.37091			3	1	119	121	0.983471	0.965934
		2	137	106	1.29245					2	127	116	1.09483					2	214	119	1.79832					2	97	117	0.82906
		3	147	105	1.4					3	125	105	1.19048					3	151	130	1.16154					3	140	129	1.08527
	4	1	168	122	1.37705	1.35764			4	1	115	107	1.07477	1.12283			4	1	156	97	1.60825	1.5715			4	1	175	145	1.2069	1.35562
		2	149	111	1.34234					2	115	110	1.04545					2	184	101	1.82178					2	141	125	1.128
		3	134	99	1.35354					3	181	145	1.24828					3	149	116	1.28448					3	168	97	1.73196
	5	1	140	137	1.0219	1.13323			5	1	167	131	1.27481	1.56022			5	1	188	126	1.49206	1.25975			5	1	104	108	0.962963	1.13125
		2	150	123	1.21951					2	205	119	1.72269					2	145	161	0.900621					2	138	105	1.31429
		3	161	139	1.15827					3	170	101	1.68317					3	165	119	1.38655					3	115	103	1.1165
	6	1	200	153	1.30719	1.49666			6	1	195	118	1.65254	1.27288			6	1	157	101	1.55446	1.32787			6	1	162	122	1.32787	1.23268
		2	161	99	1.62626					2	175	143	1.22378					2	141	118	1.19492					2	134	110	1.21818
		3	179	115	1.55652					3	147	156	0.942308					3	137	111	1.23423					3	144	125	1.152
	7	1	159	139	1.14388	1.38144			7	1	144	118	1.22034	1.10194											7	1	139	121	1.14876
		2	163	107	1.52336					2	129	134	0.962687													2	120	108	1.11111
		3	161	109	1.47706					3	128	114	1.12281													3	127	106	1.19811
									8	1	194	143	1.35664	1.44066
										2	184	118	1.55932
										3	187	133	1.40602

## Sheet: MUT OS length
Age	Sample	Section	ROS	IPL	ratio	average		Age	Sample	Section	ROS	IPL	ratio	average		Age	Sample	Section	ROS	IPL	ratio	average		Age	Sample	Section	ROS	IPL	ratio	average
	1	1	146	155	0.941935	0.810513			1	1	118	133	0.887218	0.947239			1	1	129	133	0.969925	1.01216			1	1	129	135	0.955556	0.649202
		2	139	162	0.858025					2	111	153	0.72549					2	108	110	0.981818					2	71	123	0.577236
		3	96	152	0.631579					3	161	131	1.22901					3	128	118	1.08475					3	56	135	0.414815
	2	1	117	135	0.866667	1.11976			2	1	119	111	1.07207	1.27015			2	1	97	175	0.554286	0.78301			2	1	67	102	0.656863	0.645849
		2	137	160	0.85625					2	153	105	1.45714					2	97	133	0.729323					2	63	109	0.577982
		3	198	121	1.63636					3	82	64	1.28125					3	114	107	1.06542					3	104	148	0.702703
	3	1	125	186	0.672043	0.906008			3	1	147	101	1.45545	1.12877			3	1	97	118	0.822034	0.824018			3	1	70	115	0.608696	0.753421
		2	129	128	1.00781					2	135	129	1.04651					2	106	134	0.791045					2	125	131	0.954198
		3	136	131	1.03817					3	130	147	0.884354					3	134	156	0.858974					3	106	152	0.697368
	4	1	125	105	1.19048	1.07195			4	1	135	129	1.04651	1.03371			4	1	107	171	0.625731	0.944049			4	1	84	109	0.770642	0.789292
		2	134	122	1.09836					2	136	127	1.07087					2	163	116	1.40517					2	74	103	0.718447
		3	127	137	0.927007					3	121	123	0.98374					3	129	161	0.801242					3	87	99	0.878788
	5	1	137	119	1.15126	1.11338			5	1	106	147	0.721088	0.877401			5	1	99	145	0.682759	0.814922			5	1	95	121	0.785124	0.754555
		2	178	165	1.07879					2	94	118	0.79661					2	125	155	0.806452					2	89	129	0.689922
		3	121	109	1.11009					3	146	131	1.1145					3	129	135	0.955556					3	97	123	0.788618
	6	1	166	131	1.26718	1.37823			6	1	153	195	0.784615	0.861293											6	1	76	80	0.95	0.858362
		2	134	117	1.1453					2	133	141	0.943262													2	80	106	0.754717
		3	155	90	1.72222					3	107	125	0.856													3	94	108	0.87037
	7	1	175	113	1.54867	1.34305			7	1	115	175	0.657143	1.0046
		2	164	120	1.36667					2	148	127	1.16535
		3	137	123	1.11382					3	137	115	1.1913
	8	1	160	152	1.05263	1.12622
		2	138	124	1.1129
		3	148	122	1.21311

## Sheet: WT PR counts - G2
Age	Sample	Section	ONL Counts	Length	Average Rods	length	Rod Count	Cone	Cone length	Average Cone	length	Cone Count	Total		Age	Sample	Section	ONL Counts	Length	Average Rod	length	Rod Count	Cone	Cone length	Average Cone	length	Cone Count	Total		Age	Sample	Section	ONL Counts	Length	Rod Count	Cone	Cone length	Average Cone	length	Cone Count	Total		Age	Sample	Section	Rods	Length	Average Rod	length
4 mth	1	1	88	426	104	427.667	91.1925	79	634	67	490.667	51.2058	142.398		8 mth	1	1	87	381	90	418.333	80.6773	69	501	65.3333	466.667	52.5	133.177		12 mth	1	1	108	422	95.9716	65	433	60.3333	446	50.7287	146.7			1	1	98	393	95.3333	399.667
		2	122	431				64	424								2	96	445				64	432								2	102	438		53	438								2	91	405
		3	102	426				58	414								3	87	429				63	467								3	111	466		63	467								3	97	401
	2	1	96	416	95.6667	413	86.8644	48	427	55.6667	427.667	48.8114	135.676			2	1	87	329	90.3333	363.333	93.2339	49	320	56.6667	376	56.516	149.75			2	1	90	364	92.7198	71	514	53.3333	388.667	51.458	144.178			2	1	76	339	81.3333	336.667
		2	95	418				58	423								2	93	423				62	421								2	81	327		42	316								2	88	359
		3	96	405				61	433								3	91	338				59	387								3	94	318		47	336								3	80	312
	3	1	94	421	99.6667	410.333	91.0845	72	523	59.6667	457.667	48.8893	139.974			3	1	101	401	89.3333	418.333	80.0797	51	363	56	382.333	54.9259	135.006			3	1	113	459	92.3203	52	446	50	361.333	51.8911	144.211			3	1	82	396	79.6667	355
		2	109	436				43	389								2	81	432				64	423								2	81	315		53	317								2	80	333
		3	96	374				64	461								3	86	422				53	361								3	109	422		45	321								3	77	336
	4	1	89	431	89.6667	386	87.1114	57	454	54	394	51.3959	138.507			4	1	85	378	83.3333	343.333	91.0194	47	316	46.3333	318.333	54.5812	145.601			4	1	111	466	89.324	48	316	57.6667	400.667	53.9725	143.297			4	1	104	312	92	325
		2	99	350				52	350								2	78	335				46	313								2	108	431		61	439								2	88	335
		3	81	377				53	378								3	87	317				46	326								3	84	335		64	447								3	84	328
	5	1	98	367	93.3333	361.333	96.8635	67	407	56.3333	390.333	54.1204	150.984			5	1	101	421	90	383	88.1201	71	436	58.6667	390	56.4103	144.53			5	1	96	422	85.3081	56	427	57	427.333	50.0195	135.328			5	1	106	425	112	418
		2	94	385				44	347								2	80	313				54	318								2	86	413		56	438								2	114	393
		3	88	332				58	417								3	89	415				51	416								3	80	376		59	417								3	116	436
	6	1	104	474	100.333	447.333	84.1095	66	433	63	454	52.0374	136.147			6	1	93	454	89	368	90.6929	79	432	65.3333	387	63.3075	154			6	1	101	447	84.7315	61	435	60	426.667	52.7344	137.466			6	1	104	360	104.333	388.333
		2	101	433				62	472								2	85	312				61	324								2	91	421		58	421								2	109	363
		3	96	435				61	457								3	89	338				56	405								3	98	431		61	424								3	100	442
	7	1	94	421	92.3333	416.333	83.1665	61	436	58.6667	441.333	49.8489	133.015			7	1	78	337	92	385.333	89.5329	61	391	57.3333	359	59.8886	149.421																7	1	84	317	89.6667	388
		2	96	405				56	441								2	98	405				54	321																					2	95	403
		3	87	423				59	447								3	100	414				57	365																					3	90	444
																8	1	98	365	95.6667	397.333	90.2894	50	317	57.6667	365.667	59.1386	149.428																8	1	92	342	91	330.333
																	2	89	346				57	368																					2	96	339
																	3	100	481				66	412																					3	85	310
[truncated: 7 more columns]

## Sheet:  MUT PR counts G2
Age	Sample	Section	ONL Counts	Length	Average Rods	length	Rod Count	Cone	Cone length	Average Rods	length	Cone Count	Total		Age	Sample	Section	ONL Counts	Length	Average Rods	length	Rod Count	Cone	Cone length	Cone Count	Total		Age	Sample	Section	ONL Counts	Length	Average Rods	length	Rod Count	Cone	Cone length	Average Rods	length	Cone Count	Total		Age	Sample	Section	ONL Counts	length	Average Rods	length
4 mth	1	1	130	647	94	466	75.6438	64	427	54	391.333	51.7462	127.39		8 mth	1	1	83	482	84.3333	411.667	76.8219	52	324	60.1852	144.519		12 mth	1	1	108	751	91.3333	563	60.8348	38	432	40	429.333	34.9379	95.7727		20 mth	1	1	79	466	82.6667	445.667
		2	77	350				41	319								2	84	371				42	355						2	83	372				36	438								2	89	370
		3	75	401				57	428								3	86	382				42	321						3	83	566				46	418								3	80	501
	2	1	73	315	76	435.667	65.417	56	418	55	429.667	48.0023	113.419			2	1	76	401	73.6667	374.333	73.7979	36	249	54.2169	127.884			2	1	117	547	88.3333	495.667	66.8292	47	476	41.3333	393	39.4402	106.269			2	1	69	338	67.3333	353.333
		2	75	425				55	431								2	74	371				42	322						2	71	534				38	347								2	66	334
		3	80	567				54	440								3	71	351				47	361						3	77	406				39	356								3	67	388
	3	1	70	430	84.6667	386	82.2539	66	419	58.3333	403	54.2804	136.534			3	1	83	411	85.6667	429.667	74.7673	45	317	53.2334	138.9			3	1	87	359	73.6667	371	74.4609	35	318	40	367	40.8719	115.333			3	1	85	503	73.3333	560.667
		2	97	380				52	385								2	83	410				52	333						2	61	301				43	392								2	67	591
		3	87	348				57	405								3	91	468				50	389						3	73	453				42	391								3	68	588
	4	1	80	421	84.6667	396.333	80.1093	54	391	51.6667	397.333	48.7626	128.872			4	1	69	379	77.3333	483.333	60	43	351	45.9402	123.274			4	1	61	256	82.6667	423.333	73.2283	34	239	40.6667	318	47.956	121.184			4	1	69	589	66	435.667
		2	93	389				49	400								2	82	540				47	329						2	101	653				44	313								2	68	355
		3	81	379				52	401								3	81	531				51	387						3	86	361				44	402								3	61	363
	5	1	90	452	84	403	78.1638	62	443	54	412.333	49.1108	127.275			5	1	91	457	85	442.333	72.061	42	319	49.373	134.373			5	1	74	365	85	386.333	82.5065	33	324	34.6667	339.333	38.3104	120.817			5	1	57	323	62.6667	327.667
		2	98	413				51	398								2	79	552				58	342						2	91	456				31	337								2	64	321
		3	64	344				49	396								3	85	318				44	336						3	90	338				40	357								3	67	339
	6	1	76	340	81	388.667	78.1518	44	317	52.3333	389.333	50.4067	128.558			6	1	81	415	75	406.667	69.1598	43	331	48.716	123.716			6	1	84	327	64	342.333	70.1071	36	353	37	376.667	36.8363	106.943			6	1	61	346	65.3333	381.667
		2	80	440				60	415								2	75	380				51	386						2	55	347				35	364								2	75	400
		3	87	386				53	436								3	69	425				46	324						3	53	353				40	413								3	60	399
	7	1	87	487	82	433.333	70.9615	60	415	49.6667	368	50.6114	121.573			7	1	80	380	87.3333	527.333	62.1049	48	316	56.962	144.295			7	1	80	335	80.3333	417	72.2422	50	426	45	407.667	41.3941	113.636
		2	78	397				44	368								2	91	518				49	478						2	81	428				43	379
		3	81	416				45	321								3	91	684				53	401						3	80	488				42	418
	8	1	82	498	77.3333	391.667	74.0426	52	324	52.5	320	61.5234	135.566
		2	76	315				53	316
		3	74	362
[truncated: 7 more columns]

## Sheet: WT OS length G2
Age	Sample	Section	ROS	IPL	ratio	average		Age	Sample	Section	ROS	IPL	ratio	average		Age	Sample	Section	ROS	IPL	ratio	average		Age	Sample	Section	ROS	IPL	ratio	average
4 mth	1	1	174	128	1.35938	1.34195		8 mth	1	1	145	139	1.04317	1.15614		12 mth	1	1	192	94	2.04255	1.70276		20 mth	1	1	123	106	1.16038	1.06468
		2	169	124	1.3629					2	139	108	1.28704					2	168	110	1.52727					2	128	122	1.04918
		3	146	112	1.30357					3	140	123	1.13821					3	180	117	1.53846					3	127	129	0.984496
	2	1	164	124	1.32258	1.23867			2	1	145	158	0.917722	1.02702			2	1	217	139	1.56115	1.41378			2	1	146	135	1.08148	1.21211
		2	147	122	1.20492					2	163	117	1.39316					2	207	127	1.62992					2	176	140	1.25714
		3	145	122	1.18852					3	124	161	0.770186					3	188	179	1.05028					3	170	131	1.29771
	3	1	175	134	1.30597	1.33281			3	1	141	143	0.986014	1.09044			3	1	181	157	1.15287	1.37091			3	1	119	121	0.983471	0.965934
		2	137	106	1.29245					2	127	116	1.09483					2	214	119	1.79832					2	97	117	0.82906
		3	147	105	1.4					3	125	105	1.19048					3	151	130	1.16154					3	140	129	1.08527
	4	1	168	122	1.37705	1.35764			4	1	115	107	1.07477	1.12283			4	1	156	97	1.60825	1.5715			4	1	175	145	1.2069	1.35562
		2	149	111	1.34234					2	115	110	1.04545					2	184	101	1.82178					2	141	125	1.128
		3	134	99	1.35354					3	181	145	1.24828					3	149	116	1.28448					3	168	97	1.73196
	5	1	140	137	1.0219	1.13323			5	1	167	131	1.27481	1.56022			5	1	188	126	1.49206	1.25975			5	1	104	108	0.962963	1.13125
		2	150	123	1.21951					2	205	119	1.72269					2	145	161	0.900621					2	138	105	1.31429
		3	161	139	1.15827					3	170	101	1.68317					3	165	119	1.38655					3	115	103	1.1165
	6	1	200	153	1.30719	1.49666			6	1	195	118	1.65254	1.27288			6	1	157	101	1.55446	1.32787			6	1	162	122	1.32787	1.23268
		2	161	99	1.62626					2	175	143	1.22378					2	141	118	1.19492					2	134	110	1.21818
		3	179	115	1.55652					3	147	156	0.942308					3	137	111	1.23423					3	144	125	1.152
	7	1	159	139	1.14388	1.38144			7	1	144	118	1.22034	1.10194											7	1	139	121	1.14876	1.15266
		2	163	107	1.52336					2	129	134	0.962687													2	120	108	1.11111
		3	161	109	1.47706					3	128	114	1.12281													3	127	106	1.19811
									8	1	194	143	1.35664	1.44066
										2	184	118	1.55932
										3	187	133	1.40602

## Sheet: MUT OS length G2
Age	Sample	Section	ROS	IPL	ratio	average		Age	Sample	Section	ROS	IPL	ratio	average		Age	Sample	Section	ROS	IPL	ratio	average		Age	Sample	Section	ROS	IPL	ratio	average
4 mth	1	1	146	155	0.941935	0.810513		8 mth	1	1	118	133	0.887218	0.947239		12 mth	1	1	129	133	0.969925	1.01216		20 mth	1	1	129	135	0.955556	0.649202
		2	139	162	0.858025					2	111	153	0.72549					2	108	110	0.981818					2	71	123	0.577236
		3	96	152	0.631579					3	161	131	1.22901					3	128	118	1.08475					3	56	135	0.414815
	2	1	117	135	0.866667	1.11976			2	1	119	111	1.07207	1.27015			2	1	97	175	0.554286	0.78301			2	1	67	102	0.656863	0.645849
		2	137	160	0.85625					2	153	105	1.45714					2	97	133	0.729323					2	63	109	0.577982
		3	198	121	1.63636					3	82	64	1.28125					3	114	107	1.06542					3	104	148	0.702703
	3	1	125	186	0.672043	0.906008			3	1	147	101	1.45545	1.12877			3	1	97	118	0.822034	0.824018			3	1	70	115	0.608696	0.753421
		2	129	128	1.00781					2	135	129	1.04651					2	106	134	0.791045					2	125	131	0.954198
		3	136	131	1.03817					3	130	147	0.884354					3	134	156	0.858974					3	106	152	0.697368
	4	1	125	105	1.19048	1.07195			4	1	135	129	1.04651	1.03371			4	1	107	171	0.625731	0.944049			4	1	84	109	0.770642	0.789292
		2	134	122	1.09836					2	136	127	1.07087					2	163	116	1.40517					2	74	103	0.718447
		3	127	137	0.927007					3	121	123	0.98374					3	129	161	0.801242					3	87	99	0.878788
	5	1	137	119	1.15126	1.11338			5	1	106	147	0.721088	0.877401			5	1	99	145	0.682759	0.814922			5	1	95	121	0.785124	0.754555
		2	178	165	1.07879					2	94	118	0.79661					2	125	155	0.806452					2	89	129	0.689922
		3	121	109	1.11009					3	146	131	1.1145					3	129	135	0.955556					3	97	123	0.788618
	6	1	166	131	1.26718	1.37823			6	1	153	195	0.784615	0.861293											6	1	76	80	0.95	0.858362
		2	134	117	1.1453					2	133	141	0.943262													2	80	106	0.754717
		3	155	90	1.72222					3	107	125	0.856													3	94	108	0.87037
	7	1	175	113	1.54867	1.34305			7	1	115	175	0.657143	1.0046
		2	164	120	1.36667					2	148	127	1.16535
		3	137	123	1.11382					3	137	115	1.1913
	8	1	160	152	1.05263	1.12622
		2	138	124	1.1129
		3	148	122	1.21311

## Sheet: Combined Data
Rod Nuclei Counts (per 100 uM)
	wildtype															clrn1-/-
4 mth	91	87	92	88	91	86	91	87	96	84						78	82	72	83	71	75	84	76	85	82	80	78	78	70	74
8 mth	87	86	90	92	90	85	94	81	93	80	91	88	90	89	90	74	70	72	66	70	64	77	74	75	60	72	69	62
12 mth	95	84	88	82	90	87	96	93	92	89	85	85				74	58	59	68	63	71	55	67	74	73	83
20 mth	89	90	96	85	87	89	90	84	106	100	100	86	91			51	51	57	69	57	57	70	71	49	56	71	64
Cone Nuclei Counts (per 100 uM)
	wildtype															clrn1-/-
4 mth	55	48	50	52	51	48	49	51	54	52						48	52	53	50	51	52	54	52	48	54	48	49	50	51	51
8 mth	51	50	56	52	49	52	51	52	56	54	54	56	63	59	59	51	47	54	46	50	53	61	54	53	45	49	48	56
12 mth	52	51	49	50	52	53	50	51	52	53	50	52				44	48	39	41	43	40	35	39	41	48	38
20 mth	50	52	49	54	55	52	47	55	48	52	54	53	52			41	33	37	36	44	39	38	38	43	31	36	30
Total Nuclei Counts (per 100 uM)
	wildtype															clrn1-/-
4 mth	146	135	142	140	142	134	140	138	150	136						126	134	125	133	122	127	138	128	133	136	128	127	128	121	125
8 mth	138	136	146	144	139	137	145	133	149	134	145	144	153	148	149	125	117	126	112	120	117	138	128	128	105	121	117	118
12 mth	147	135	137	132	142	140	146	144	144	142	135	137				118	106	98	109	106	111	90	106	115	121	121
20 mth	139	142	145	139	142	141	137	139	154	152	154	139	143			92	84	94	105	101	96	108	109	92	87	107	94
Rod OS length (ROS/IPL)
	wildtype																clrn1-/-
4 mth	1.34021	1.21552	1.2093	1.3419	1.2387	1.3328	1.3576	1.1332	1.4967	1.3814							1.34021	1.22115	0.901639	0.966942	1.2967	1.18421	0.8105	1.119	0.906	1.07	1.11338	1.3782	1.34305	1.1262
8 mth	1.68132	1.51	1.10236	1.47748	1.20325	1.53684	1.7449	1.1516	1.2943	1.0904	1.1228	1.5602	1.2729	1.1019	1.4407		1.30508	1.41379	0.864865	0.895652	1.40196	1.13415	0.947	1.27	1.1287	1.0337	0.877	0.8612
12 mth	2	1.48515	1.79208	1.56731	1.4537	1.58716	1.7028	1.4138	1.5715	1.2597	1.3279						1.19355	1.17054	0.97561	1.20161	1.33333	1.012	0.783	0.824	0.944	0.8149
20 mth	1.94545	1.2807	1.09195	1.92754	1.41096	1.92754	1.0647	1.2121	1.1939	1.3556	1.1313	1.2327					0.76	0.7125	0.5	1.06061	1	0.842105	0.6492	0.6458	0.7534	0.75455	0.858362
