# Supplementary material for: The USH3A causative gene clarin1 functions in Müller glia to maintain retinal photoreceptors
Source: PLoS Genet. 2025 Mar 11;21(3):e1011205. doi: 10.1371/journal.pgen.1011205 (PMC11925288; doi:10.1371/journal.pgen.1011205)
Supplement: S4 Data — (XLSX) [file pgen.1011205.s014.xlsx]

## Sheet: WT G2
no light damage						AVERAGE					with light damage						AVERAGE
sample	section	peripheral		central		peripheral		central			sample	section	peripheral		central		peripheral		central
		WGA	PNA	WGA	PNA	WGA	PNA	WGA	PNA				WGA	PNA	WGA	PNA	WGA	PNA	WGA	PNA
1	1	30	31	24	30	25.3333	29.6667	23.3333	28.6667		1	1	24	24	22	23	21.6667	24	20.3333	24
	2	25	30	24	29							2	18	30	19	24
	3	21	28	22	27							3	23	18	20	25
2	1	23	27	24	30	22.3333	25.3333	23.3333	28		2	1	17	21	20	23	17.3333	23	22	22.3333
	2	23	27	22	27							2	19	22	25	24
	3	21	22	24	27							3	16	26	21	20
3	1	28	24	33	24	25.6667	25.6667	29	27		3	1	22	23	20	24	18.6667	19	20.6667	23
	2	24	23	24	26							2	16	14	22	25
	3	25	30	30	31							3	18	20	20	20
4	1	25	29	23	27	24.3333	27.3333	23.3333	29.6667		4	1	21	23	20	22	20	22.6667	21	23
	2	26	30	24	32							2	20	24	21	24
	3	22	23	23	30							3	19	21	22	23
5	1	23	30	24	27	24.3333	28	24.6667	28.3333		5	1	12	17	10	16	17	20.3333	17.3333	19
	2	26	27	24	29							2	19	25	24	23
	3	24	27	26	29							3	20	19	18	18
6	1										6	1	16	21	16	22	17.3333	19	16.6667	21.3333
	2	23	30	24	32	22.5	30.5	24	28			2	18	20	17	21
	3	22	31	24	25							3	18	16	17	21
											7	1	21	23	19	25	20.3333	22	21.3333	23.6667
												2	18	20	21	22
												3	22	23	24	24

## Sheet: MUT g2
no light damage						AVERAGE					with light damage						AVERAGE
sample	section	peripheral		central		peripheral		central			sample	section	peripheral		central		peripheral		central
		WGA	PNA	WGA	PNA	WGA	PNA	WGA	PNA				WGA	PNA	WGA	PNA	WGA	PNA	WGA	PNA
1	1	18	22	22	25	18.6667	24	20.3333	25.3333		1	1	10	14	4	10	7.66667	9.66667	4.33333	9.66667
	2	17	26	15	24							2	6	5	2	7
	3	21	24	24	27							3	7	10	7	12
2	1	21	26	24	27	18	22	22.6667	26.6667		2	1	8	14	6	12	8.66667	15	6.33333	10.3333
	2	14	16	20	24							2	10	15	7	10
	3	19	24	24	29							3	8	16	6	9
3	1	12	20	17	23	14.6667	21.3333	15.3333	24		3	1	10	17	5	15	9	14.3333	5.33333	12.3333
	2	14	25	12	22							2	5	15	9	8
	3	18	19	17	27							3	12	11	2	14
4	1	17	24	22	27	17	24	19.6667	25.6667		4	1	9	12	4	11	8.66667	14	5.33333	10.3333
	2	20	24	17	25							2	8	12	5	7
	3	14	24	20	25							3	9	18	7	13
5	1	16	23	14	25	14.6667	23.3333	15.3333	28		5	1	6	7	4	9	10.6667	12	5.66667	9.66667
	2	12	22	13	29							2	13	17	9	9
	3	16	25	19	30							3	13	12	4	11
6	1	12	18	14	24	13	15.3333	14.6667	20.3333		6	1	14	17	7	14	8.33333	16.3333	5	13.3333
	2	15	15	14	18							2	7	15	4	12
	3	12	13	16	19							3	4	17	4	14

## Sheet: WT G1
WT no light damage													WT with light damage
Group	Genotype	Sample	Section #	Rods	Cones	Distance	Ratio	Region	Average Rod	Average Cone	Ratio		Group	Genotype	Sample	Section #	Rods	Cones	Distance	Ratio	Region	Average Rod	Average Cone	Ratio
1	WT	1		20	32	24.34	0.625	peripheral	23	30.6667	0.75		1	WT	1	1	21	27	21.458	0.777778	peripheral	15.6667	28	0.559524
		1		10	27	24.609	0.37037	central	16.6667	28	0.595238				1	1	12	25	24.945	0.48	central	16	27	0.592593
		1		35	29	27	1.2069	peripheral	24.5	30	0.816667				1	2	11	29	21.743	0.37931	peripheral	13	28.5	0.45614
		1		17	24	26	0.708333	central	16	26.6667	0.6				1	2	16	28	27.147	0.571429	central	16.6667	27.6667	0.60241
		1		14	31	28.566	0.451613	peripheral	12	28	0.428571				1	3	15	28	26.42	0.535714	peripheral	15.5	26.5	0.584906
		1		23	33	30.9	0.69697	central	19	28	0.678571				1	3	20	28	28.432	0.714286	central	16	26	0.615385
		2		8	23	26.297	0.347826	peripheral	16.6667	26.3333	0.632911				2	1	14	27	21.726	0.518519	peripheral	14	25	0.56
		2		10	25	25.237	0.4	central	10.6667	26.3333	0.405063				2	1	16	25	27.962	0.64	central	15.5	20.5	0.756098
		2		26	28	29.035	0.928571	peripheral	21	28	0.75				2	2	14	23	26.589	0.608696	peripheral	14	23	0.608696
		2		6	27	28.833	0.222222	central	10.6667	26	0.410256				2	2	15	16	24.946	0.9375	central	15	20.5	0.731707
		2		16	28	27.034	0.571429	peripheral	14	28	0.5
		2		16	27	28.833	0.592593	central	13	25.5	0.509804				3	1	15	25	19.178	0.6	peripheral	18	26.3333	0.683544
															3	1	22	32	23.726	0.6875	central	19	27.6667	0.686747
		3		10	24	25.069	0.416667	peripheral	10	24	0.416667				3	2	23	24	29.437	0.958333	peripheral	19.5	27	0.722222
		3		12	28	23.159	0.428571	central	12	28	0.428571				3	2	19	23	20.05	0.826087	central	20.6667	28.6667	0.72093
															3	3	16	30	31.583	0.533333	peripheral	17.5	25	0.7
		4	1	20	28	21.577	0.714286	peripheral	17.5	25.5	0.686275				3	3	16	28	25.88	0.571429	central	19	29	0.655172
		4	1	19	27	27.426	0.703704	central	18	28	0.642857
		4	3	15	23	25.749	0.652174	peripheral	15	23	0.652174				4	1	27	35	24.073	0.771429	peripheral	17.6667	25.6667	0.688312
		4	3	17	29	24.657	0.586207	central	16	28	0.571429				4	1	19	20	18.641	0.95	central	15.3333	19.6667	0.779661
															4	2	14	24	27.09	0.583333	peripheral	13	21	0.619048
		5	1	15	27	25.883	0.555556	peripheral	15	27	0.555556				4	2	16	22	24.878	0.727273	central	13.5	19.5	0.692308
		5	1	19	27	29.102	0.703704	central	19	27	0.703704				4	3	12	18	19.044	0.666667	peripheral	12	18	0.666667
															4	3	11	17	17.434	0.647059	central	11	17	0.647059

## Sheet: MUT G1 
MUT no light damage													MUT with light damage
Group	Genotype	Sample	Section #	Rods	Cones	Distance	Ratio	Region	Average Rod	Average Cone	Ratio		Group	Genotype	Sample	Section #	Rods	Cones	Distance	Ratio	Region	Average Rod	Average Cone	Ratio
1	Mutant	1		16	32	26.286	0.5	peripheral	16.6667	28.3333	0.588235		1	Mutant	1	1	11	17	29.303	0.647059	peripheral	8.33333	17	0.490196
		1		18	29	25.213	0.62069	central	18.6667	28.3333	0.658824				1	1	13	18	28.163	0.722222	central	11.3333	20.6667	0.548387
		1		13	20	24.452	0.65	peripheral	17	26.5	0.641509				1	2	5	21	29.437	0.238095	peripheral	7	17	0.411765
		1		14	27	25.213	0.518519	central	17	25.6667	0.662338				1	2	11	27	28.23	0.407407	central	9.33333	18.3333	0.509091
		1		21	33	24.945	0.636364	peripheral	19	32	0.59375				1	3	9	13	25.816	0.692308	peripheral	7	10	0.7
		1		24	29	27.292	0.827586	central	19.3333	23.6667	0.816901				1	3	10	17	27.292	0.588235	central	8.5	14	0.607143
		2		13	21	24.341	0.619048	peripheral	21	22.6667	0.926471				2	1	7	11	24.475	0.636364	peripheral	7	11	0.636364
		2		17	31	27.023	0.548387	central	18	28.3333	0.635294				2	1	5	7	19.513	0.714286	central	5	7	0.714286
		2		21	21	21.22	1	peripheral	25	23.5	1.06383
		2		18	25	22.799	0.72	central	18	26	0.692308				3	1	12	20	25.481	0.6	peripheral	10.6667	19.6667	0.542373
		2		29	26	24.408	1.11538	peripheral	26.5	24.5	1.08163				3	1	14	21	28.23	0.666667	central	15.6667	21.6667	0.723077
		2		19	29	23.605	0.655172	central	18	26.5	0.679245				3	2	16	30	25.682	0.533333	peripheral	10	19.5	0.512821
															3	2	20	23	25.347	0.869565	central	13.3333	21.6667	0.615385
		3		17	24	23	0.708333	peripheral	17	24	0.708333				3	3	4	9	19.781	0.444444	peripheral	5	13.5	0.37037
		3		24	23	24.945	1.04348	central	24	23	1.04348				3	3	13	21	29.974	0.619048	central	7.66667	18.6667	0.410714
		4		9	26	21.927	0.346154	peripheral	13	28.3333	0.458824				4	1	7	21	31.784	0.333333	peripheral	6.66667	19.6667	0.338983
		4		10	20	24.408	0.5	central	10.6667	26.3333	0.405063				4	1	6	18	27.157	0.333333	central	6.66667	14.6667	0.454545
		4		15	28	26.353	0.535714	peripheral	15	29.5	0.508475				4	2	3	14	28.23	0.214286	peripheral	6.5	19	0.342105
		4		9	32	27.56	0.28125	central	15.3333	28	0.547619				4	2	7	16	29.437	0.4375	central	9	13.6667	0.658537
		4		15	31	27.828	0.483871	peripheral	15	26.5	0.566038				4	3	10	24	25.816	0.416667	peripheral	9.5	25	0.38
		4		13	27	25.684	0.481481	central	16	24	0.666667				4	3	7	10	25.28	0.7	central	9.33333	13.3333	0.7
		5		24	25	24.274	0.96	peripheral	16	23	0.695652				5	1	13	15	25.213	0.866667	peripheral	9	13	0.692308
		5		15	22	24.073	0.681818	central	17	24	0.708333				5	1	9	26	27.694	0.346154	central	8	16	0.5
		5		11	20	21.659	0.55	peripheral	12	22	0.545455				5	2	8	15	22.933	0.533333	peripheral	7	12	0.583333
		5		15	27	26.822	0.555556	central	15.6667	23.6667	0.661972				5	2	8	14	23.738	0.571429	central	8	12.3333	0.648649
		5		13	24	23.201	0.541667	peripheral	16.5	24.5	0.673469				5	3	6	9	24.207	0.666667	peripheral	8.5	18	0.472222
		5		21	23	25.347	0.913043	central	18.3333	23.6667	0.774648				5	3	7	8	23.106	0.875	central	9	12	0.75
		6		11	21	21.659	0.52381	peripheral	16	25.6667	0.623377				6	1	9	15	27.157	0.6	peripheral	10	14	0.714286
		6		20	25	20.787	0.8	central	20.6667	27.3333	0.756098				6	1	11	27	28.633	0.407407	central	10	19.3333	0.517241
		6		23	27	24.676	0.851852	peripheral	18.5	28	0.660714				6	2	11	13	26.42	0.846154	peripheral	10.5	13.5	0.777778
		6		22	29	25.986	0.758621	central	21	28.5	0.736842				6	2	5	16	26.554	0.3125	central	7.33333	13	0.564103
		6		14	29	28.102	0.482759	peripheral	14	29	0.482759				6	3	10	14	26.286	0.714286	peripheral	9	12.5	0.72
		6		20	28	23.872	0.714286	central	20	28	0.714286				6	3	14	15	19.915	0.933333	central	8	11.6667	0.685714
															7	1	3	8	25.28	0.375	peripheral	5.66667	10.6667	0.53125
															7	1	8	11	23.533	0.727273	central	11	19	0.578947
															7	2	7	12	29.37	0.583333	peripheral	7	12	0.583333
															7	2	8	15	31.583	0.533333	central	11.6667	19.3333	0.603448
															7	3	7	12	25.816	0.583333	peripheral	13	21	0.619048
															7	3	17	31	27.828	0.548387	central	11.6667	20.3333	0.57377
															8	1	10	12	25.896	0.833333	peripheral	10.3333	16	0.645833
															8	1	19	30	24.878	0.633333	central	14.6667	24	0.611111
															8	2	8	18	26.085	0.444444	peripheral	10.5	18	0.583333
															8	2	9	22	24.811	0.409091	central	12.5	21	0.595238
															8	3	13	18	23.1819	0.722222	peripheral	13	18	0.722222
															8	3	16	20	27.962	0.8	central	16	20	0.8
