# Supplementary material for: The USH3A causative gene clarin1 functions in Müller glia to maintain retinal photoreceptors
Source: PLoS Genet. 2025 Mar 11;21(3):e1011205. doi: 10.1371/journal.pgen.1011205 (PMC11925288; doi:10.1371/journal.pgen.1011205)
Supplement: S5 Data — (XLSX) [file pgen.1011205.s015.xlsx]

## Sheet: WT MG ap pr counts and length
Sample #	Genotype
5	WT	1	0.268	5.06764	1	1	0.1878	4.08679	2	1	4.08679	3	1	4.244	4	1	4.868	6	1	4.616	7	1	4.264	8	1	4.452	9	1	5.902	10	1	3.986
	31	2	0.241	4.73743	33	2	0.197	4.19931	33	2	4.19931	32	2	4.352	27	2	4.796	35	2	4.736	33	2	4.468	36	2	3.54	35	2	5.063	37	2	4.341
		3	0.271	5.10433		3	0.263	5.00649		3	5.00649		3	4.328		3	4.988		3	4.556		3	3.184		3	4.368		3	5.509		3	5.247
		4	0.266	5.04318		4	0.189	4.10147		4	4.10147		4	4.364		4	4.592		4	4.484		4	3.148		4	4.452		4	5.467		4	5.016
		5	0.26	4.9698		5	0.173	3.90579		5	3.90579		5	4.16		5	4.388		5	4.076		5	3.124		5	4.032		5	4.588		5	4.77
		6	0.249	4.83527		6	0.165	3.80795		6	3.80795		6	4.736		6	4.388		6	6.2		6	3.352		6	4.368		6	5.319		6	4.749
		7	0.276	5.16548		7	0.167	3.83241		7	3.83241		7	4.124		7	6.02		7	3.932		7	3.424		7	3.456		7	4.724		7	4.594
		8	0.266	5.04318		8	0.153	3.66119		8	3.66119		8	3.956		8	4.412		8	4.508		8	3.508		8	3.816		8	4.233		8	4.827
		9	0.266	5.04318		9	0.177	3.95471		9	3.95471		9	4.292		9	4.208		9	4.52		9	3.076		9	4.368		9	4.303		9	4.008
		10	0.233	4.63959		10	0.208	4.33384		10	4.33384		10	4.148		10	4.364		10	4.208		10	3.244		10	4.62		10	5.872		10	5.267
		11	0.274	5.14102		11	0.199	4.22377		11	4.22377		11	4.196		11	4.82		11	4.82		11	3.1		11	3.384		11	4.307		11	5.109
		12	0.241	4.73743		12	0.201	4.24823		12	4.24823		12	4.34		12	4.796		12	4.964		12	3.496		12	4.284		12	4.749		12	4.475
		13	0.244	4.77412		13	0.213	4.39499		13	4.39499		13	4.172		13	4.328		13	4.364		13	3.508		13	4.368		13	4.323		13	4.841
		14	0.276	5.16548		14	0.215	4.41945		14	4.41945		14	4.112		14	4.292		14	4.232		14	3.172		14	3.828		14	5.061		14	4.973
		15	0.215	4.41945		15	0.197	4.19931		15	4.19931		15	4.22		15	4.412		15	4.316		15	3.316		15	3.444		15	4.989		15	4.475
		16	0.22	4.4806		16	0.253	4.88419		16	4.88419		16	3.968		16	4.496		16	4.412		16	3.16		16	3.684		16	5.314		16	4.841
		17	0.26	4.9698		17	0.216	4.43168		17	4.43168		17	4.592		17	4.244		17	4.328		17	3.112		17	3.528		17	5.17		17	4.976
		18	0.244	4.77412		18	0.236	4.67628		18	4.67628		18	4.676		18	4.352		18	4.28		18	3.46		18	3.372		18	4.074		18	5.355
		19	0.276	5.16548		19	0.249	4.83527		19	4.83527		19	4.388		19	4.328		19	4.244		19	3.508		19	3.42		19	6.167		19	4.667
		20	0.266	5.04318		20	0.227	4.56621		20	4.56621		20	4.148		20	4.244		20	4.052		20	3.556		20	3.684		20	5.469		20	4.594
																	.
z stack of 10 slides, measure all or minimum of 20

## Sheet: MUT MG ap pr counts and length
Sample #	Clrn1 -/-
2	1	2.987		3	1	4.647	1	5.392		4	1	4.808		5	1	2.362		6	1	5.69		7	1	4.748		8	1	3.754	9	1	7.304		10	1	4.852
21	2	11.286		25	2	6.295	28	6.984		15	2	2.09		19	2	6.697		26	2	5.689		21	2	10.566		17	2	9.28	23	2	9.221		22	2	2.431
	3	10.986			3	2.508		4.975			3	2.854			3	10.644			3	4.68			3	6.135			3	9.28		3	3.99			3	3.78
	4	5.81			4	7.332		7.604			4	2.495			4	3.551			4	6.356			4	1.501			4	5.546		4	5.93			4	6.475
	5	3.965			5	5.204		4.115			5	2.188			5	6.114			5	5.895			5	5.618			5	7.495		5	4.316			5	7.395
	6	7.131			6	5.844		3.299			6	5.571			6	2.344			6	2.487			6	4.209			6	3.278		6	3.783			6	8.09
	7	6.55			7	4.235		10.603			7	4.091			7	2.15			7	4.991			7	5.175			7	5.24		7	5.461			7	7.358
	8	4.115			8	3.733		4.008			8	3.71			8	5.244			8	8.235			8	5.087			8	5.513		8	5.344			8	1.583
	9	4.196			9	3.299		6.5			9	3.022			9	2.16			9	3.529			9	4.824			9	4.886		9	10.879			9	3.947
	10	6.265			10	1.286		5.718			10	11.943			10	10.149			10	6.357			10	7.596			10	7.691		10	5.738			10	4.438
	11	3.832			11	3.096		4.411			11	5.054			11	6.858			11	7.962			11	8.052			11	6.036		11	4.064			11	5.391
	12	5.309			12	3.241		6.388			12	4.099			12	4.033			12	4.457			12	2.902			12	7.104		12	4.714			12	5.055
	13	3.096			13	2.668		5.427			13	4.049			13	4.33			13	2.883			13	5.083			13	4.062		13	4.843			13	6.069
	14	2.472			14	6.477		4.137			14	8.914			14	5.748			14	5.699			14	4.634			14	6.024		14	5.116			14	3.208
	15	3.016			15	6.604		2.993			15	2.961			15	3.97			15	5.717			15	9.382			15	3.936		15	3.263			15	1.706
	16	2.409			16	3.618		7.412			16	3.282			16	3.189			16	4.347			16	9.85			16	9.978		16	13.58			16	4.698
	17	9.152			17	4.219		4.741			17	2.247			17	2.56			17	9.968			17	3.373			17	3.416		17	5.68			17	6.202
	18	5.987			18	5.392		3.12			18	4.364			18	10.456			18	6.932			18	2.268			18	2.387		18	9.28			18	6.348
	19	11.286			19	6.984		3.417			19	7.344			19	3.64			19	6.176			19	3.302			19	8.243		19	7.064			19	4.186
	20	10.986			20	7.97		2.472			20	3.268			20	1.189			20	6.566			20	4.19			20	3.952		20	1.213			20	2.196
z stack of 10 slides, measure all or minimum of 20
