# Supplementary material for: The USH3A causative gene clarin1 functions in Müller glia to maintain retinal photoreceptors
Source: PLoS Genet. 2025 Mar 11;21(3):e1011205. doi: 10.1371/journal.pgen.1011205 (PMC11925288; doi:10.1371/journal.pgen.1011205)
Supplement: S6 Data — (XLSX) [file pgen.1011205.s016.xlsx]

## Sheet: intensity WT
WT Group 1
		1	21004701
		2	20346316
		3	19568514
		4	16832304
		5	17589148
		6	18061277
		7	15145564
		8	13775523
		9	9844871
		10	18264688
		11	16463957
WT Group 2
		1	10593577
		2	18664411
		3	15526002
		4	19153068
		5	21098206

## Sheet: loop width WT
	WT 2	length		WT3	length		WT 4	length		WT5			WT6			WT7			WT8			WT10			WT11		WT12		WT13
	1	22.361		1	33.051		1	50.04		2	60.033		1	70.777		1	36		1	50.01		1	21.18		1	0	1	47	1	69.857
	2	42.19		2	110.653		2	42.472		3	22.091		2	28		2	34.059		2	20.1		2	22.35		2	41.77	2	46.043	2	22.804
	3	18.439		3	56.143		3	50.04		4	20		3	27.203		3	37.947		3	27.893		3	58.138		3	29.732	3	29.069	3	67.676
	4	38.21		4	66.121		4	38.053		5	46		4	32		4	32.062		4	35.014		4	32		4	46.4	4	31.064	4	28.284
	5	48.166		5	32		5	26.306		6	26.683		5	20.396		5	76.236		5	67.602		5	50.04		5	61.294	5	70.456	5	60
	6	40		6	42.048		6	58		7	62.129		6	68.264		6	44.272		6	21		6	54.037		6	23.087	6	47.011	6	16.492
	7	38		7	76.236		7	22.091		8	22.361		7	28.071		7	28		7	40.025		7	36.056		7	21.587	7	40.012	7	34
	8	42.048		8	36.222		8	40.05		9	15.62		8	42.19		8	30.067		8	13.153		8	66.121		8	21.024	8	46.39	8	34
	9	42.379		9	42.048		9	32		10	61.741		9	56.321		9	78.026		9	33		9	31.048		9	27.295	9	50.09	9	21.541
	10	40.2		10	68.029		10	36.056		11	26		10	28.284		10	22		10	53		10	51.923		10	37.216	10	25.962	10	47.074
	11	34		11	26.077		11	36		12	20.1		11	26.907		11	24		11	17.088		11	51.923		11	15.524	11	35.128	11	24
	12	38.053		12	26.077		12	62.032		13	36.056		12	58		12	24.083		12	42.19		12	22.091		12	40.804	12	20.025	12	54.589
	13	58.822		13	37.577		13	60.033		14	20.1		13	78.23		13	90.554		13	16.279		13	18		13	40.497	13	49.041	13	24.083
	14	51.42		14	96.333		14	24.083		15	72.443		14	20		14	45.122		14	32.14		14	26		14	32.802	14	23	14	71.554
	15	36		15	34.059		15	40.05		16	36.77		15	70.257		15	26		15	55.036		15	79.624		15	32.016	15	54.745	15	42
	16	50.359		16	28		16	70.029		17	60.033		16	45.607		16	46.174		16	33.734		16	74		16	38	16	46.098	16	50.04
	17	32		17	33.526		17	26		18	60.828		17	30.067		17	92.022		17	36.674		17	26		17	28.284	17	49.366	17	68.731
	18	28.071		18	34.176		18	56.143		19	32.985		18	24.083		18	38.053		18	19.105		18	24.413		18	55.317	18	54.589	18	45.122
	19	54.918		19	22.361		19	44.407		20	66.753		19	68		19	42.19		19	55.785		19	54.626		19	51.884	19	31.064	19	54
	20	42		20	28.636		20	62.61		21	36.497		20	40.05		20	30.594		20	27.166		20	56.143		20	18.028	20	34.525	20	42.426
	21	54.589		21	42.19		21	52.345		22	32		21	64.281		21	26.683		21	58.078		21	36.878		21	23.195	21	15	21	26.683
	22	36.222		22	94		22	20.1		23	68.029		22	47.847		22	36		22	33.015		22	59.666		22	21.024	22	44.944	22	48
	23	29.732		23	30		23	42		24	28.284		23	38.471		23	37.363		23	47.17		23	56		23	43.932	23	41.437	23	26.306
	24	47.539		24	20.1		24	62.129		25	58.034		24	26.077		24	66		24	22		24	14.422		24	37.577	24	29.069	24	20
	25	28		25	50.359		25	32.062		26	54.148		25	52.038		25	30.265		25	49.254		25	26.833		25	16.643	25	35.128	25	36.77
	26	20.1		26	40.2		26	40.2		27	30.067		26	44.407		26	26		26	29.069		26	30		26	55.543	26	24.597	26	67.082
	27	52.953		27	38		27	34.525		28	72.111		27	26.683		27	48		27	69.426		27	64.125		27	19.849	27	25	27	26.077
	28	44.181		28	88.566		28	48.662		29	62.129		28	18.111		28	36.497		28	16.279		28	52.038		28	60.166	28	32.388	28	60.465
	29	46.69		29	45.651		29	70.114		30	42.379		29	67.912		29	20		29	28.636		29	56.036		29	13.601	29	34	29	54.037
	30	47.539		30	40		30	30		31	55.785		30	46.174		30	58.148		30	48.836		30	30.067		30	27	30	44.102	30	60.166
	31	54.037		31	80.1		31	68		32	38.21		31	64.281		31	64.125		31	27.074		31	56.143		31	16.763	31	31.385	31	59.666
	32	44.181		32	48.39		32	30.067		33	34.059		32	26.306		32	65.513		32	17.088		32	22.091		32	18.385	32	33.696	32	53.367
	33	32		33	105.949		33	28.284		34	32.985		33	54		33	34.059		33	53.759		33	62.61		33	13.038	33	35.847	33	34.928
	34	58.31		34	102.956		34	26		35	30.067		34	24.331		34	80.1		34	50.99		34	26.907		34	52.154	34	17.464	34	58.822
	35	36.056		35	40.792		35	26		36	60.033		35	34.059		35	42		35	27.659		35	31.241		35	40.497	35	23.77	35	44

## Sheet: intensity mut
Clrn1-/- G1
		1	12621474
		2	8728261
		3	15685770
		4	12383999
		5	10176778
		6	8587961
		7	7244978
		8	11397403
		9	6405053
		10	10535158
		11	10563828
		2	9849220
Clrn1-/- G2
		1	9427226
		2	13190573
		3	9356037
		4	14179391
		5	13450440
		6	12269197

## Sheet: loop width MUT
MUT1		MUT2		MUT3		MUT 4		MUT 5		MUT 6		MUT 7		MUT 8		MUT 9		MUT 10		MUT 11		MUT 12
1	44.045	1	78.058	1	82.024	1	86.006	1	65.49	1	68	1	52.497	1	83.006	1	78.058	1	91.444	1	40.608	1	49.163
2	65.513	2	76.007	2	30	2	58	2	27.019	2	87.361	2	42.154	2	44.049	2	74.027	2	27.019	2	52.01	2	51.624
3	45.651	3	47.096	3	55.009	3	73.027	3	21.024	3	100.658	3	47.385	3	43.012	3	24	3	39.013	3	85.376	3	59.615
4	31.048	4	47.707	4	51.245	4	59.135	4	49.041	4	62.514	4	79.006	4	74	4	55	4	25.08	4	71.063	4	70.711
5	48.662	5	45.541	5	60.133	5	58.249	5	51.478	5	43.681	5	32.894	5	27.074	5	30.265	5	55.082	5	65.97	5	35.228
6	30.594	6	24.083	6	41.11	6	27.019	6	68.066	6	66.272	6	32.388	6	49.041	6	88.023	6	57.035	6	87.824	6	91.269
7	52.154	7	54.745	7	59.54	7	73.007	7	34.015	7	100.02	7	51.157	7	28.16	7	64.63	7	70.114	7	36.674	7	62.073
8	80.1	8	72.007	8	58.009	8	49.041	8	51.088	8	46.174	8	26.077	8	61.008	8	50.488	8	45.277	8	75.107	8	41.012
9	62.514	9	64.07	9	74.061	9	66.068	9	20.396	9	86.579	9	72.111	9	38	9	42.426	9	51.804	9	82.565	9	45.88
10	80.225	10	63.388	10	66.008	10	48.662	10	47.011	10	41.761	10	93	10	80.056	10	50.488	10	57.009	10	61.392	10	68.884
11	58.034	11	33.242	11	71.028	11	52.345	11	21.932	11	34.928	11	38	11	38.053	11	88.051	11	47.17	11	88.641	11	57.315
12	50.04	12	22.091	12	60.075	12	74.027	12	72.111	12	54	12	95.084	12	90.022	12	63.953	12	61.131	12	88.051	12	34.482
13	54.037	13	15.133	13	9	13	56.036	13	57.035	13	60.531	13	34.067	13	57.219	13	63.64	13	51.478	13	95.189	13	64.281
14	50	14	45.738	14	74.061	14	96.906	14	37.34	14	72.25	14	40.05	14	43	14	37.014	14	51.624	14	43.566	14	50.04
15	52.345	15	26.571	15	80.025	15	96.005	15	116.302	15	84.38	15	70.064	15	84.155	15	27.893	15	74.061	15	40.112	15	77.233
16	36.463	16	25.06	16	51.088	16	13.342	16	28.284	16	86.023	16	89.14	16	75.24	16	48.042	16	38	16	39	16	57.723
17	130.932	17	31.401	17	98.732	17	66.03	17	76.164	17	102.313	17	67.476	17	36.014	17	32.062	17	61.814	17	104.69	17	24.515
18	47.074	18	69	18	38.471	18	58.052	18	61.074	18	48.042	18	62.008	18	94.43	18	58.138	18	47.381	18	69.116	18	38
19	76.026	19	45.277	19	37.054	19	24.515	19	51.42	19	56.143	19	37.108	19	33.015	19	67.365	19	64.031	19	88.204	19	36.674
20	52.038	20	72.028	20	35.903	20	44.102	20	69.029	20	54	20	24.021	20	49.163	20	41	20	66.483	20	90	20	33.061
21	36.222	21	41	21	79.762	21	76.026	21	66.121	21	78.23	21	57.706	21	83.054	21	57.428	21	69.462	21	60.208	21	36.139
22	66.03	22	71.007	22	47.802	22	39.013	22	21.213	22	50.99	22	51.788	22	51.088	22	54.918	22	47.011	22	100.225	22	40.311
23	103.247	23	40.112	23	52.924	23	54.332	23	38.21	23	90.022	23	64.885	23	105.683	23	37.643	23	70.029	23	98.27	23	74.25
24	48.703	24	50.04	24	14.56	24	43	24	29.069	24	84.024	24	74.733	24	94.26	24	64	24	35.44	24	41.485	24	74.108
25	47.539	25	75.12	25	34.366	25	35.228	25	56.143	25	36.715	25	60.133	25	95.189	25	41.195	25	36.222	25	60.44	25	36.346
26	66.483	26	64.07	26	44.407	26	50	26	48.01	26	39.699	26	36.139	26	50.448	26	54.009	26	61.392	26	42.579	26	59.008
27	34.234	27	72.835	27	37.336	27	49.01	27	47.381	27	37.202	27	60.033	27	52.01	27	57.035	27	51.478	27	34.525	27	55.145
28	32.249	28	46.174	28	19.313	28	76.655	28	34.059	28	95.037	28	39.013	28	55.145	28	70.612	28	48.765	28	45.891	28	77.233
29	98.509			29	31.048	29	75.107	29	52.01	29	100.578	29	68.066	29	81.394	29	107.764	29	55.543	29	44.922	29	57.07
				30	44.045	30	43.105	30	44.715	30	41.761	30	44.721	30	57.735	30	38.328	30	35.511	30	76.694	30	59.908
				31	72.007	31	41.049	31	64.382			31	70.576	31	74.007	31	45.044	31	60.671	31	36.674	31	59.54
				32	16.125	32	83.6	32	59.908			32	33.136	32	52.24	32	63.506	32	37	32	54	32	30.083
				33	97.082	33	51.088	33	55.227			33	88.119	33	49	33	65.069	33	60.166	33	47.381	33	24.021
						34	64.008	34	53.759			34	42.19	34	87.281	34	56.452	34	42.107	34	73.98	34	20.1
						35	44.283	35	61.685			35	30	35	56.453	35	31.257	35	32.388	35	83.934	35	18.028
loop width of up to 35 rings
>35, animals did not have 35 rings within ROI

## Sheet: intensity mut RE
clrn1-/-
TG(gfap:clrn1 LRE)		1	11975173
		2	21977162
		3	24127257
		4	14703272
		5	14348401
		6	24241388
		7	17049479
		8	22304260
		9	22144047

## Sheet: loop width LRE
LRE1			LRE2			LRE3			LRE 4			LRE 5			LRE 6			LRE 7			LRE 8
1	57		1	26		1	32		1	54		1	73		1	84		1	39		1	84
2	39		2	39		2	71		2	33		2	90		2	33		2	40		2	33
3	47		3	59		3	76		3	24		3	31		3	29		3	41		3	29
4	105		4	64		4	25		4	29		4	53		4	68		4	42		4	68
5	37		5	27		5	25		5	36		5	54		5	60		5	43		5	60
6	41		6	51		6	47		6	27		6	22		6	56		6	44		6	56
7	39		7	47		7	28		7	43		7	90		7	73		7	45		7	73
8	69		8	44		8	45		8	28		8	102		8	66		8	46		8	66
9	79		9	42		9	54		9	62		9	37		9	110		9	47		9	110
10	86		10	44		10	23		10	53		10	59		10	73		10	48		10	73
11	39		11	49		11	97		11	41		11	43		11	45		11	49		11	45
12	57		12	62		12	55		12	44		12	29		12	59		12	50		12	59
13	43		13	46		13	61		13	34		13	38		13	113		13	51		13	113
14	67		14	26		14	82		14	33		14	74		14	65		14	52		14	65
15	61		15	35		15	68		15	61		15	46		15	59		15	53		15	59
16	118		16	21		16	40		16	23		16	60		16	108		16	54		16	108
17	41		17	20		17	48		17	23		17	38		17	50		17	55		17	50
18	59		18	34		18	40		18	21		18	71		18	95		18	56		18	95
19	53		19	52		19	78		19	19		19	67		19	33		19	57		19	33
20	23		20	19		20	65		20	56		20	28		20	76		20	58		20	76
21	41		21	23		21	65		21	39		21	23		21	57		21	59		21	57
22	35		22	46		22	33		22	45		22	44		22	53		22	60		22	53
23	45		23	28		23	27		23	48		23	66		23	92		23	61		23	92
24	57		24	31		24	37		24	80		24	44		24	44		24	62		24	44
25	49		25	39		25	25		25	62		25	42		25	42		25	63		25	42
26	27		26	48		26	99		26	31		26	49		26	42		26	64		26	42
27	73		27	33		27	36		27	25		27	63		27	55		27	65		27	55
28	42		28	45		28	30		28	43		28	27		28	67		28	66		28	67
29	35		29	45		29	27		29	26		29	34		29	44		29	67		29	44
30	43		30	78		30	59		30	35		30	26		30	40		30	68		30	40
31	29		31	77		31	48		31	65		31	50		31	77		31	69		31	77
32	37		32	64		32	87		32	35		32	23		32	113		32	70		32	113
33	47		33	71		33	85		33	58		33	60		33	36		33	71		33	36
34	51		34	16		34	39		34	48		34	48		34	66		34	72		34	66
35	21		35	43		35	83		35	33		35	24		35	47		35	73		35	47
