# Supplementary material for: The USH3A causative gene clarin1 functions in Müller glia to maintain retinal photoreceptors
Source: PLoS Genet. 2025 Mar 11;21(3):e1011205. doi: 10.1371/journal.pgen.1011205 (PMC11925288; doi:10.1371/journal.pgen.1011205)
Supplement: S7 Data — (XLSX) [file pgen.1011205.s017.xlsx]

## Sheet: MUTANT
SAMPLE	SECTION	PYCNOTIC NUCLEI	LENGTH	Average
1	1	6	276	4
	2	3	362
	3	3	312
2	1	3	325	2.33333
	2	2	369
	3	2	327
3	1	6	367	4.33333
	2	2	325
	3	5	301
4	1	2	359	4.33333
	2	4	364
	3	7	304
5	1	0	325	2.66667
	2	1	365
	3	7	347
SAMPLE	SECTION	PYCNOTIC NUCLEI	LENGTH	Average
1	1	8	313	6
	2	3	295
	3	7	250
2	1	2	256	4.66667
	2	5	275
	3	7	263
3	1	9	263	6.5
	2	4	267
	3	7	324
4	1	7	322	6.33333
	2	5	294
	3	7	331
5	1	5	289	4
	2	3	241
	3	4	307

## Sheet: MUTANT +LD
SAMPLE	SECTION	PYCNOTIC NUCLEI	LENGTH	Average
1	1	29	359	25.6667
	2	25	328
	3	23	337
2	1	6	353	11.3333
	2	16	331
	3	12	321
3	1	10	308	25.3333
	2	8	321
	3	58	346
4	1	24	356	27
	2	10	363
	3	47	330
5	1	33	350	17.3333
	2	13	326
	3	6	300
6	1	11	313	11.6667
	2	11	313
	3	13	342
SAMPLE	SECTION	PYCNOTIC NUCLEI	LENGTH	Average
1	1	35	302	26
	2	28	319
	3	15	282
2	1	18	301	23.6667
	2	23	297
	3	30	364
3	1	34	414	34
	2	36	427
	3	32	397
4	1	21	301	19
	2	35	285
	3	1	307
5	1	13	340	9.66667
	2	7	294
	3	9	373
6	1	9	290	9
	2	11	248
	3	7	299
7	1	26	324	19
	2	21	311
	3	10	302

## Sheet: WT
SAMPLE	SECTION	PYCNOTIC NUCLEI	LENGTH	Average
1	1	0	324	0.333333
	2	0	298
	3	1	338
2	1	0	262	0
	2	0	340
	3	0	307
3	1	0	308	0.333333
	2	0	352
	3	1	333
4	1	0	344	1.66667
	2	1	317
	3	4	356
5	1	0	323	0
	2	0	341
	3	0	337
6	1	1	304	1
	2	2	306
	3	0	338
SAMPLE	SECTION	PYCNOTIC NUCLEI	LENGTH	Average
1	1	6	305	5.33333
	2	9	313
	3	1	294
2	1	0	284	2.33333
	2	3	288
	3	4	333
3	1	3	299	3
	2
	3
5	1	2	290	2.66667
	2	3	302
	3	3	316
6	1	2	319	1
	2	0	308
	3	1	304

## Sheet: WT +LD
SAMPLE	SECTION	PYCNOTIC NUCLEI	LENGTH	Average
1	1	0	331	0.333333
	2	0	329
	3	1	330
2	1	0	310	0.666667
	2	2	291
	3	0	314
3	1	0	295	0
	2	0	315
	3	0	318
4	1	5	289	2.66667
	2	0	327
	3	3	310
5	1	0	348	0.666667
	2	2	306
	3	0	361
6	1	0	302	0
	2	0	305
	3	0	350
7	1	0	293	0
	2	0	320
	3	0	331
SAMPLE	SECTION	PYCNOTIC NUCLEI	LENGTH	Average
1	1	1	246	3
	2	7	288
	3	1	246
2	1	6	332	3
	2	0	303
	3
3	1	1	334	2.66667
	2	0	281
	3	7	293
4	1	5	302	3.66667
	2	0	349
	3	6	226

## Sheet: Compiled TUNEL and Pyk
Average ONL Pyknotic Nuclei
	wild-type												clrn1-/-
no LD	5.33	2.33	3	2.66	1	0.33	0	0.33	1.66	0	1		6	4.66	6.5	6.33	4	2.33	4.33	4.33	2.66
+ LD	3	3	2.66	3.66	0.33	0.66	0	2.66	0.66	0	0		26	23.66	34	19	9.66	9	19	25.66	11.33	25.33	27	11.66
Average ONL TUNEL+ Nuclei
	wild-type												clrn1-/-
no LD	0	0	1	0	0	0.33	0.66	1					1	2	1	0.33	0.66	3	1	1
+ LD	3.33	1.66	1.66	1.16	2	2.33	0.66	1					5.16	3.66	2.66	2.33	3.33	6.17	2.33	4.33	3.17
