# Supplementary material for: The USH3A causative gene clarin1 functions in Müller glia to maintain retinal photoreceptors
Source: PLoS Genet. 2025 Mar 11;21(3):e1011205. doi: 10.1371/journal.pgen.1011205 (PMC11925288; doi:10.1371/journal.pgen.1011205)
Supplement: S8 Data — (XLSX) [file pgen.1011205.s018.xlsx]

## Sheet: gnat_gfp WT - b
no LD	Sample Number	Section	Pyknotic Nuclei ONL	TUNEL+ nuclei ON	Pyknotic Nuclei INL	TUNEL+ nuclei INL	ONL Length	Average Pyknoitc	Average TUNEL		Cone length	Cone Diameter		no LD	Sample Number	Section	Pyknotic Nuclei ONL	TUNEL+ nuclei ONL	Pyknotic Nuclei INL	TUNEL+ nuclei INL	ONL Length		Average Pyknoitc	Average TUNEL
	1	1	0	1	0	0	287	0	0.66		14.059	2.731			1	1	0	0	0	0	324		0	0
		2	0	0	0	0	263				14.457	3.484				2	0	0	0	1	324
		3	0	1	0	0	257				14.794	2.789				3	0	0	0	0	357
	2	1	0	0	0	0	294	0	0.66		14.653	2.048			2	1	0	0	0	0	257		0	0
		2	0	1	0	0	267				14.197	2.312				2	0	0	0	0	339
		3	0	1	0	0	316				15.046	2.974				3	0	0	0	0	264
	3	1	0	0	0	0	270	0	0		14.194	2.13			3	1	0	0	0	0	257		0.33	0.33
		2	0	0	0	1	299				15.192	2.59				2	1	1	0	0	364
		3	0	0	0	0	183				16.05	2.952				3	0	0	0	0	413
	4	1	0	0	0	1	270	0	0		16.137	2.443			4	1	0	0	0	1	383		0	0
		2	0	0	0	0	282				14.693	2.014				2	0	0	0	0	303
		3	0	0	0	0	294				13.858	3.168				3	0	0	0	0	337
	5	1	0	0	0	0	309	0	0		15.225	2.387			5	1	0	0	0	0	306		0.33	0.33
		2	0	0	0	0	305				14.887	2.895				2	0	0	0	1	336
		3	0	0	0	0	308				15.724	3.108				3	1	1	0	0	258
group 1

## Sheet: gnat_gfp MUT - r
no LD	Sample Number	Section	Pyknotic Nuclei ONL	TUNEL+ nuclei ONL	Pyknotic Nuclei INL	TUNEL+ nuclei INL	ONL Length	Average Pyknoitc	Average TUNEL		Cone length	Cone Diameter		Sample Number	Section	Pyknotic Nuclei ONL	TUNEL+ nuclei ONL	Pyknotic Nuclei INL	TUNEL+ nuclei INL	ONL Length	Average Pyknoitc	Average TUNEL
	1	1	19	3	0	2	315	11.6667	1		14.145	3.245		1	1	45	13	0	2	288	55	15
		2	13	0	0	1	300				11.982	3.118			2	55	17	0	2	266
		3	3	0	0	1	306				14.129	2.487			3	65	15	2	1	307
	2	1	13	0	0	3	305	19	0.333333		12.812	3.607		2	1	74	19	3	3	302	54.3333	14
		2	19	1	0	0	305				14.263	3.406			2	50	15	4	1	213
		3	25	0	0	2	313				15.199	4.716			3	39	8	1	2	320
	3	1	13	1	0	1	322	15.3333	0.666667		14.7762	4.094		3	1	57	7	2	2	219	46.6667	4.66667
		2	16	1	0	0	321				13.555	3.884			2	29	3	2	0	326
		3	17	0	0	0	323				13.378	3.406			3	54	4	0	0	311
	4	1	15	0	0	0	352	11.6667	0		13.012	3.203		4	1	62	5	0	0	290	46.6667	6.33333
		2	8	0	0	0	364				14.299	4.094			2	45	9	0	0	313
		3	12	0	0	0	324				14.762	3.944			3	33	5	0	1	326
	5	1	17	0	0	0	331	12.6667	1		14.987	3.874		5	1	57	7	1	1	293	58	11.6667
		2	12	0	0	0	315				13.744	4.216			2	56	9	1	3	318
		3	9	3	2	0	338				13.012	2.952			3	61	19	1	3	327
				group 1

## Sheet: gnat_RE WT - g
no LD	Sample Number	Section	Pyknotic Nuclei ONL	TUNEL+ nuclei ONL	Pyknotic Nuclei INL	TUNEL+ nuclei INL	ONL Length	Average Pyknoitc	Average TUNEL		w/LD	Sample Number	Section	Pyknotic Nuclei ONL	TUNEL+ nuclei ONL	Pyknotic Nuclei INL	TUNEL+ nuclei INL	ONL Length	Average Pyknoitc	Average TUNEL
	1	1	0	0	1	0	289	1	0			1	1	2	1	1	0	270	3.33333	1
		2	1	0	0	0	287						2	5	2	0	0	290
		3	2	0	0	0	275						3	3	0	0	2	344
	2	1	1	0	0	0	261	0.333333	0			2	1	4	0	0	0	362	4	0
		2	0	0	0	0	272						2	8	0	0	0	340
		3	0	0	0	0	327						3	0	0	0	0	367
	3	1	0	0	0	0	307	0.333333	0			3	1	0	1	0	0	320	0.333333	0.333333
		2	1	0	0	0	291						2	1	0	0	0	331
		3	0	0	0	0	282						3	0	0	0	0	317
	4	1	6	4	0	0	296	2.66667	1.33333			4	1	0	0	0	0	242	1	0
		2	2	0	0	0	337						2	3	0	0	0	328
		3	0	0	0	0	308						3	0	0	0	0	291
	5	1	3	0	0	0	337	1.66667	0			5	1	5	0	0	0	296	4	0
		2	0	0	0	0	308						2	2	0	0	0	284
		3	2	0	0	0	311						3	5	0	0	0	289
group 1

## Sheet: gnat_RE MUT - o
no LD	Sample Number	Section	Pyknotic Nuclei ONL	TUNEL+ nuclei ONL	Pyknotic Nuclei INL	TUNEL+ nuclei INL	ONL Length	Average Pyknoitc	Average TUNEL		with LD	Sample Number	Section	Pyknotic Nuclei ONL	TUNEL+ nuclei ONL	Pyknotic Nuclei INL	TUNEL+ nuclei INL	ONL Length	Average Pyknoitc	Average TUNEL
	1	1	1	0	0	0	327	2.66667	1			1	1	63	0	0	0	330	49.6667	6
		2	4	1	0	0	319						2	56	12	1	3	285
		3	3	2	0	0	290						3	30	6	0	2	365
	2	1	10	2	0	0	366	6.66667	2.33333			2	1	72	14	0	2	329	62.6667	15
		2	10	2	0	0	383						2	65	15	0	2	344
		3	0	3	0	0	307						3	51	16	0	0	332
	3	1	4	1	0	0	359	2.66667	1			3	1	36	21	1	2	351	32.6667	13.3333
		2	1	0	0	0	322						2	37	15	1	2	327
		3	3	2	0	0	330						3	25	4	2	1	343
	4	1	7	5	0	0	318	7	4			4	1	35	5	1	2	278	49	15.6667
		2	9	2	0	0	327						2	63	27	0	2	341
		3	5	5	0	0	391						3	49	15	0	1	323
	5	1	6	1	0	0	378	6.66667	0.333333			5	1	51	13	0	1	285	53.6667	10.6667
		2	7	0	0	0	307						2	53	12	0	1	376
		3	7	0	0	0	335						3	57	7	0	1	353
group 1

## Sheet: Compiled Pyknotic
without LD			with LD			without LD			with LD
WT gnat:gfp	WT RE		WT gnat:gfp	WT RE		MUT gnat:gfp	MUT RE		MUT gnat:gfp	MUT RE
0	1		0	3.33		11.66	2.66		55	49.66
0	0.33		0	4		19	6.66		54.33	62.66
0	0.33		0.33	0.33		15.33	2.66		46.66	32.66
0	2.66		0	1		11.66	7		46.66	49
0	1.66		0.33	4		12.66	6.66		58	53.66
1.33	0.33		3.66	11.33			12
3.33	7.66		2	17.66			10.33
1.66	8.66		5.33	19.33			12
1.66	4		5.33	25.66			5
3	2.33		4	12.33

## Sheet: Compiled TUNEL
without LD			with LD			without LD			with LD
WT gnat:gfp	WT RE		WT gnat:gfp	WT RE		MUT gnat:gfp	MUT RE		MUT gnat:gfp	MUT RE
0.66	0		0	1		1	1		15	6
0.66	0		0	0		0.33	2.33		14	15
0	0		0.33	0.33		0.66	1		4.66	13.33
0	1.33		0	0		0	4		6.33	15.66
0	0		0.33	0		1	0.66		11.66	10.66
0	0.66		1	9.33			4
0	1.66		0.33	12.766			3
0.66	2.33		1.33	14.33			8
0.33	1.66		1	5.33			1.33
1	1		0	7.66
