# Supplementary material for: The USH3A causative gene clarin1 functions in Müller glia to maintain retinal photoreceptors
Source: PLoS Genet. 2025 Mar 11;21(3):e1011205. doi: 10.1371/journal.pgen.1011205 (PMC11925288; doi:10.1371/journal.pgen.1011205)
Supplement: S9 Data — (XLSX) [file pgen.1011205.s019.xlsx]

## Sheet: WT rho MC - B
no LD	Sample Number	Section	Pyknotic Nuclei ONL	TUNEL+ nuclei ON	Pyknotic Nuclei INL	TUNEL+ nuclei INL	ONL Length	Average Pyknotic	Average TUNEL		with LD	Sample Number	Section	Pyknotic Nuclei ONL	TUNEL+ nuclei ONL	Pyknotic Nuclei INL	TUNEL+ nuclei INL	ONL Length		Average Pyknotic	Average TUNEL
	1	1	0	1	0	0	324	2.33	1			1	1	1	0	0	0	331		2.33	1
		2	5	1	0	0	355						2	0	0	0	1	309
		3	2	1	0	0	331						3	6	3	0	0	341
	2	1	0	0	0	0	286	2.33	0			2	1	0	0	0	0	323		0	0
		2	1	0	0	0	282						2	0	0	0	0	314
		3	6	0	0	0	385						3	0	0	0	0	297
	3	1	0	0	0	0	333	0	0			3	1	1	0	0	0	327		3.33	0
		2	0	0	0	0	315						2	3	0	0	0	314
		3	0	0	0	0	343						2	6	0	0	1	339
	4	1	0	0	0	0	319	3	0			4	1	11	1	0	0	333		2	0
		2	0	0	0	0	315						2	3	2	0	1	310
		3	9	0	0	0	292						3	0	1	0	0	304
	5	1	0	0	0	0	287	0	0			5	1	3	0	2	1	339		3	0
		2	0	0	0	0	307						2	2	0	0	0	316
		3	0	0	0	0	308						3	4	0	0	0	305
								group 1

## Sheet: MUT rho MC - A
no LD	Sample Number	Section	Pyknotic Nuclei ONL	TUNEL+ nuclei ON	Pyknotic Nuclei INL	TUNEL+ nuclei INL	ONL Length	Average Pyknotic	Average TUNEL		with LD	Sample Number	Section	Pyknotic Nuclei ONL	TUNEL+ nuclei ONL	Pyknotic Nuclei INL	TUNEL+ nuclei INL	ONL Length		Average Pyknotic	Average TUNEL
	1	1	3	2	0	1	329	2	2			1	1	10	7	0	0	338		12.6667	9.33333
		2	3	2	0	0	329						2	10	14	0	1	287
		3	0	2	0	0	324						3	18	7	0	0	303
	2	1	3	4	0	0	336	2	3.66			2	1	14	14	1	2	307		18.3333	6.33333
		2	2	4	4	3	314						2	27	2	0	0	329
		3	1	3	0	0	314						3	14	3	0	0	331
	3	1	0	2	0	0	328	1.66667	1.33333			3	1	20	1	0	0	303		23.3333	1.33333
		2	1	0	0	4	336						2	9	1	0	0	318
		3	4	2	0	0	294						3	41	2	1	2	323
	4	1	4	6	0	0	351	3.66667	5.66667			4	1	35	5	1	1	343		46	4.33333
		2	4	6	0	1	310						2	38	5	0	0	306
		3	3	5	2	0	351						3	65	3	0	0	312
	5	1	5	5	0	0	317	1.66667	2.66667			5	1	48	0	0	0	331		44.3333	4
		2	0	1	0	0	277						2	40	6	0	0	355
		3	0	2	0	0	358						3	55	6	1	1	348

## Sheet: WT rho RE - D
no LD	Sample Number	Section	Pyknotic Nuclei ONL	TUNEL+ nuclei ON	Pyknotic Nuclei INL	TUNEL+ nuclei INL	ONL Length	Average Pyknotic	Average TUNEL		with LD	Pyknotic Nuclei ONL	TUNEL+ nuclei ONL	Pyknotic Nuclei INL	TUNEL+ nuclei iNL	Pyknotic Nuclei INL	Average Pyknotic	Average TUNEL
	1	1	9	2	0	0	331	6.66667	2.33333	1	1	0	0	0	0	256	1.33333	1
		2	10	4	1	0	305				2	1	1	0	0	273
		3	1	1	0	0	286				3	3	2	0	0	275
	2	1	0	0	0	0	330	0	0.33	2	1	0	3	0	0	307	0.33	1
		2	0	1	0	0	309				2	0	0	0	0	275
		3	0	0	0	0	315				3	1	0	0	0	217
	3	1	3	2	0	0	321	5	3	3	1	9	5	0	0	270	11	4.66667
		2	0	1	0	0	329				2	17	6	0	0	290
		3	12	6	0	0	356				3	7	3	0	0	270
	4	1	14	5	0	0	300	14.3333	4.33333	4	1	9	7	0	0	271	9.33333	4.33333
		2	14	5	0	0	346				2	12	4	0	0	309
		3	15	3	0	0	355				3	7	2	0	0	305
	5	1	1	0	0	0	335	1.33333	0.33	5	1	20	8	0	0	284	18	6
		2	0	0	1	0	345				2	9	4	0	1	254
		3	3	1	0	0	339				3	25	6	0	0	237

## Sheet: MUT rho RE - C
no LD	Sample Number	Section	Pyknotic Nuclei ONL	TUNEL+ nuclei ON	Pyknotic Nuclei INL	TUNEL+ nuclei INL	ONL Length	Average Pyknotic	Average TUNEL		with LD	Sample Number	Section	Pyknotic Nuclei ONL	TUNEL+ nuclei ONL	Pyknotic Nuclei INL	TUNEL+ nuclei INL	ONL Length		Average Pyknotic	Average TUNEL
	1		3	1	0	0	304	3.33333	1			1	1	19	9	0	0	311		12	5.66667
			7	1	0	0	286						2	7	2	0	0	279
			0	1	0	0	307						3	10	6	1	1	280
	2		0	0	0	0	312	0.333333	1			2	1	10	5	0	0	287		21.6667	5.66667
			0	2	0	1	342						2	23	8	1	1	298
			1	1	0	0	304						3	32	4	4	1	275
	3		2	0	0	0	354	1	0.333333			3	1	21	10	0	0	299		12.6667	6.33333
			1	0	0	0	272						2	10	3	0	1	293
			0	1	0	0	314						3	7	6	0	2	347
	4		0	0	0	0	340	1	2			4	1	2	5	0	1	292		10.3333	5.66667
			1	3	0	0	386						2	19	7	0	1	292
			2	3	0	1	331						3	10	5	0	0	285
	5		1	4	0	0	368	5.66667	3.66667			5	1	11	4	0	1	305		18.3333	4.33333
			10	5	0	0	278						2	30	6	1	1	311
			6	2	0	0	289						3	14	3	2	1	299

## Sheet: Compiled pyknotic
without LD			with LD			without LD			with LD
WT rho:mCherry	WT RE		WT rho:mCherry	WT RE		MUT rho:mCherry	MUT RE		MUT rho:mCherry	MUT RE
2.33	6.66		2.33	1.33		2	3.33		12.66	12
2.33	0		0	0.33		2	0.33		18.33	21.66
0	5		3.33	11		1.66	1		43.33	10.33
3	14.33		2	9.33		3.66	1		46	18.33
0	1.33		3	18		1.66	5.66		44.33	12.66
4			1.33				6.66			41
5			1				3			22
7			1.33				3			46
3			1.66				3.66			43
3.66			1.33				4			22.33

## Sheet: Compiled TUNEL
without LD			with LD			without LD			with LD
WT rho:mCherry	WT RE		WT rho:mCherry	WT RE		MUT rho:mCherry	MUT RE		MUT rho:mCherry	MUT RE
1	2.33		1	1		2	1		9.33	5.66
0	0.33		0	1		3.66	1		6.33	5.66
0	3		0	4.66		1.66	0.33		1.33	6.33
0	4.33		1	4.33		5.66	2		4.33	5.66
0	0.33		0	6		2.66	3.66		4	4.33
0			1				1.66			8.66
0			0				3.33			4.33
0			0.33				1.33			5.66
0			0				0.33			6.33
0.66			0				0.66			5.33
